# Supplementary material for: Effect of COVID-19 pandemic on missed medical appointment among adults with chronic disease conditions in Northwest Ethiopia
Source: PLoS One. 2022 Oct 4;17(10):e0274190. doi: 10.1371/journal.pone.0274190 (PMC9531804; doi:10.1371/journal.pone.0274190)
Supplement: S1 Dataset — (XLSX) [file pone.0274190.s002.xlsx]

## Sheet: Sheet1
Emergency_vist	COVID_Symptoms1	COVID_Symptoms2	COVID_Symptoms4	COVID_Symptoms5	COVID_perceived_infection	Type_of_medication	Type_of_medication1	Type_of_medication2	Type_of_medication3	How_many_times_take_drug	How_many_kinds_of_medicine	Follow_up_frequency	Forget_medication	Not_take_medication_within_2wk	Stop_medication_when_feel_wors	Take_medication_when_u_out	Took_ur_medication_yesterday	Stop_when_you_feel_better	Disturb_daily_drug_intake	MAAS1	MAAS2	MAAS3	MAAS4	MAAS5	MAAS6	MAAS7	MAAS8	MAAS_Sum	Adherence_level	Adherence_binary	How_difficult_to_remember	concern_people_show	How_easy_to_get_practical_help	ALC1	ALC2	ALC3	ALC4	ALC5	ALC6	ALC7	ALC8	ALC9	ALC10	AUDITscore	Hazardous_alcohol	Dependency	AUDIT16	current_alc	SM1
No	0	0	0	0	I can't decide	1	1	0	0	4	2	Every two month	No	No	No	No	1	No	No	No	No	No	No	Yes	No	No	1	8	High Adeherence	medium/high	Never	Some	Easy	Never	1 or 2	Never	Never	Never	Never	Never	Never	Never	Never	0	No	No	No	No	No
Yes	0	0	0	0	I can't decide	1	1	0	0	4	6	Monthly	No	Yes	No	No	1	No	No	No	Yes	No	No	Yes	No	No	0.75	6.75	Medium Aherence	medium/high	Rarely	A lot	Possible	Never	1 or 2	Never	Never	Never	Never	Never	Never	Never	Never	0	No	No	No	No	No
Yes	1	0	0	0	Likely	3	1	0	1	2	3	Every two month	No	No	No	Yes	0	Yes	Yes	No	No	No	Yes	No	Yes	Yes	0.5	3.5	Low adherence	Poor	Sometimes	A lot	Easy	Never	1 or 2	Never	Never	Never	Never	Never	Never	Never	Never	0	No	No	No	No	No
No	0	0	0	0	Never	1	1	0	0	4	3	Every 3-5 months	No	No	Yes	No	1	No	No	No	No	Yes	No	Yes	No	No	1	7	Medium Aherence	medium/high	Never	Some	Possible	Never	1 or 2	Never	Never	Never	Never	Never	Never	Never	Never	0	No	No	No	No	No
No	1	0	0	0	Never	3	1	1	0	2	4	Every 3-5 months	No	No	No	No	1	No	No	No	No	No	No	Yes	No	No	1	8	High Adeherence	medium/high	Never	Some	Easy	Never	1 or 2	Never	Never	Never	Never	Never	Never	Never	Never	0	No	No	No	No	No
No	0	0	0	0	Never	1	1	0	0	1	1	Every 3-5 months	No	No	No	No	1	No	No	No	No	No	No	Yes	No	No	1	8	High Adeherence	medium/high	Never	A lot	Very easy	Never	1 or 2	Never	Never	Never	Never	Never	Never	Never	Never	0	No	No	No	No	No
No	0	0	0	0	Never	3	1	1	0	11	7	Monthly	No	Yes	No	No	1	No	No	No	Yes	No	No	Yes	No	No	0.75	6.75	Medium Aherence	medium/high	Rarely	A lot	Easy	Never	1 or 2	Never	Never	Never	Never	Never	Never	Never	Never	0	No	No	No	No	No
No	0	0	0	0	I can't decide	1	1	0	0	3	2	Every two month	No	No	No	No	0	No	No	No	No	No	No	No	No	No	1	7	Medium Aherence	medium/high	Never	A lot	Easy	Never	1 or 2	Never	Never	Never	Never	Never	Never	Never	Never	0	No	No	No	No	No
No	1	0	0	1	Never	3	1	0	1	4	2	Monthly	No	No	No	No	0	No	No	No	No	No	No	No	No	No	0.75	6.75	Medium Aherence	medium/high	Rarely	Some	Easy	Monthly/less	3 or 4	less than monthly	Never	Never	Never	Never	Never	Never	Never	3	No	No	No	No	No
Yes	0	0	0	0	Less likely	2	0	1	0	2	1	Every 3-5 months	No	No	No	No	1	No	No	No	No	No	No	Yes	No	No	1	8	High Adeherence	medium/high	Never	A lot	Possible	Never	1 or 2	Never	Never	Never	Never	Never	Never	Never	Never	0	No	No	No	No	No
No	0	0	0	0	Never	1	1	0	0	1	2	Every 3-5 months	No	No	No	No	1	No	No	No	No	No	No	Yes	No	No	1	8	High Adeherence	medium/high	Never	A lot	Possible	Never	1 or 2	Never	Never	Never	Never	Never	Never	Never	Never	0	No	No	No	No	No
No	1	0	0	0	I can't decide	1	1	0	0	1	1	Every 3-5 months	No	No	No	No	1	No	No	No	No	No	No	Yes	No	No	1	8	High Adeherence	medium/high	Never	Some	Possible	Monthly/less	1 or 2	Never	Never	Never	Never	Never	Never	Never	Never	1	No	No	No	No	No
No	0	0	0	0	Never	1	1	0	0	2	4	Every two month	No	No	No	No	1	No	No	No	No	No	No	Yes	No	No	1	8	High Adeherence	medium/high	Never	A lot	Very easy	Never	1 or 2	Never	Never	Never	Never	Never	Never	Never	Never	0	No	No	No	No	No
No	0	0	0	0	I can't decide	3	0	0	1	2	2	Every two month	No	No	No	No	1	No	No	No	No	No	No	Yes	No	No	1	8	High Adeherence	medium/high	Never	A lot	Very easy	Never	1 or 2	Never	Never	Never	Never	Never	Never	Never	Never	0	No	No	No	No	No
Yes	1	0	0	0	Most likely	1	1	0	0	2	2	Monthly	No	No	No	No	1	No	No	No	No	No	No	Yes	No	No	1	8	High Adeherence	medium/high	Never	Some	Difficult	Never	1 or 2	Never	Never	Never	Never	Never	Never	Never	Never	0	No	No	No	No	No
No	1	1	0	1	Never	1	1	0	0	2	2	Every 3-5 months	No	Yes	No	Yes	0	Yes	Yes	No	Yes	No	Yes	No	Yes	Yes	0.5	2.5	Low adherence	Poor	Sometimes	Little	Difficult	Never	1 or 2	Never	Never	Never	Never	Never	Never	Never	Never	0	No	No	No	No	No
No	0	0	0	0	Never	1	1	0	0	3	4	Monthly	No	No	No	No	1	No	Yes	No	No	No	No	Yes	No	Yes	0.75	6.75	Medium Aherence	medium/high	Rarely	Some	Easy	Never	1 or 2	Never	Never	Never	Never	Never	Never	Never	Never	0	No	No	No	No	No
No	0	0	0	0	Never	1	1	0	0	2	1	Every two month	No	No	No	Yes	1	No	No	No	No	No	Yes	Yes	No	No	1	7	Medium Aherence	medium/high	Never	A lot	Easy	Never	1 or 2	Never	Never	Never	Never	Never	Never	Never	Never	0	No	No	No	No	No
No	0	0	0	1	I can't decide	1	1	0	0	2	4	Every two month	No	No	No	No	1	No	No	No	No	No	No	Yes	No	No	0.75	7.75	Medium Aherence	medium/high	Rarely	Some	Possible	Never	1 or 2	Never	Never	Never	Never	Never	Never	Never	Never	0	No	No	No	No	No
Yes	0	0	0	0	I can't decide	3	1	0	1	4	3	Every two month	Yes	Yes	No	No	0	Yes	Yes	Yes	Yes	No	No	No	Yes	Yes	0.25	2.25	Low adherence	Poor	Mostly	A lot	Very easy	Monthly/less	1 or 2	Never	Never	Never	Never	Never	Never	Never	Never	1	No	No	No	No	No
No					Never	3	0	0	1	2	2	Monthly	No	No	No	No	1	No	No	No	No	No	No	Yes	No	No	1	8	High Adeherence	medium/high	Never	A lot	Possible	Never	1 or 2	Never	Never	Never	Never	Never	Never	Never	Never	0	No	No	No	No	No
No	0	0	0	0	Never	3	0	0	1	2	2	Every 3-5 months	No	No	No	No	0	No	Yes	No	No	No	No	No	No	Yes	1	6	Medium Aherence	medium/high	Never	Little	Possible	Never	1 or 2	Never	Never	Never	Never	Never	Never	Never	Never	0	No	No	No	No	No
No	0	0	0	0	Never	1	1	0	0	2	2	Every 3-5 months	No	Yes	No	No	1	No	Yes	No	Yes	No	No	Yes	No	Yes	0.5	5.5	Low adherence	Poor	Sometimes	Some	Possible	Monthly/less	3 or 4	Never	Never	Never	Never	Never	Never	Never	Yes, but not within the last year	4	No	No	No	No	No
No	1	1	0	1	Likely	1	1	0	0	2	2	Monthly	No	No	No	No	1	No	No	No	No	No	No	Yes	No	No	0.5	7.5	Medium Aherence	medium/high	Sometimes	A lot	Possible	Never	1 or 2	Never	Never	Never	Never	Never	Never	Never	Never	0	No	No	No	No	No
No	1	0	0	0		1	1	0	0	4	3	Every two month	No	No	No	No	1	No	No	No	No	No	No	Yes	No	No	1	8	High Adeherence	medium/high	Never	A lot	Very easy	Never	1 or 2	Never	Never	Never	Never	Never	Never	Never	Never	0	No	No	No	No	No
No	0	0	0	1	I can't decide	1	1	0	0	2	2	Monthly	No	No	No	No	1	No	Yes	No	No	No	No	Yes	No	Yes	0.75	6.75	Medium Aherence	medium/high	Rarely	A lot	Easy	Monthly/less	1 or 2	less than monthly	Never	Never	Never	Never	Never	Never	Never	2	No	No	No	No	No
No	0	0	0	0	Never	1	1	0	0	1	2	Every 3-5 months	No	No	No	Yes	0	No	No	No	No	No	Yes	No	No	No	1	6	Medium Aherence	medium/high	Never	Little	Difficult	Never	1 or 2	Never	Never	Never	Never	Never	Never	Never	Never	0	No	No	No	No	No
No	0	0	0	0	Never	1	1	0	0	3	3	Every two month	No	No	No	No	1	No	Yes	No	No	No	No	Yes	No	Yes	0.75	6.75	Medium Aherence	medium/high	Rarely	A lot	Easy	Never	1 or 2	Never	Never	Never	Never	Never	Never	Never	Never	0	No	No	No	No	No
No	0	0	0	0	Less likely	1	1	0	0	3	2	Monthly	No	No	No	No	1	No	No	No	No	No	No	Yes	No	No	1	8	High Adeherence	medium/high	Never	Little	Possible	Never	1 or 2	Never	Never	Never	Never	Never	Never	Never	Never	0	No	No	No	No	No
No	0	0	0	0	Never	1	1	0	0	1	1	Every 3-5 months	No	No	No	No	1	No	No	No	No	No	No	Yes	No	No	1	8	High Adeherence	medium/high	Never	Some	Easy	Monthly/less	1 or 2	less than monthly	Never	Never	Never	Never	Never	Never	Never	2	No	No	No	No	No
No	0	0	0	0	I can't decide	3	1	1	0	2	5	Monthly	No	No	No	No	1	No	Yes	No	No	No	No	Yes	No	Yes	0.5	6.5	Medium Aherence	medium/high	Sometimes	Uncertain	Possible	Never	1 or 2	Never	Never	Never	Never	Never	Never	Never	Never	0	No	No	No	No	No
Yes	0	0	0	0	Less likely	1	1	0	0	1	4	Every two month	No	No	No	No	0	No	No	No	No	No	No	No	No	No	1	7	Medium Aherence	medium/high	Never	Some	Possible	Never	1 or 2	Never	Never	Never	Never	Never	Never	Never	Never	0	No	No	No	No	No
No	0	0	0	0	I can't decide	3	1	1	0	2	2	Monthly	No	No	Yes	No	1	No	Yes	No	No	Yes	No	Yes	No	Yes	0.75	5.75	Low adherence	Poor	Rarely	Some	Possible	Never	1 or 2	Never	Never	Never	Never	Never	Never	Never	Never	0	No	No	No	No	No
No	0	0	0	0	Never	2	0	1	0	2	1	Monthly	No	No	No	No	0	No	No	No	No	No	No	No	No	No	0.75	6.75	Medium Aherence	medium/high	Rarely	A lot	Very easy	Never	1 or 2	Never	Never	Never	Never	Never	Never	Never	Never	0	No	No	No	No	No
No	0	0	0	0	I can't decide	1	1	0	0	2	1	Monthly	No	No	No	No	1	No	No	No	No	No	No	Yes	No	No	0.75	7.75	Medium Aherence	medium/high	Rarely	A lot	Easy	Never	1 or 2	Never	Never	Never	Never	Never	Never	Never	Never	0	No	No	No	No	No
No	0	0	0	0	Never	1	1	0	0	2	3	Every two/three weeks	No	No	No	No	1	No	No	No	No	No	No	Yes	No	No	1	8	High Adeherence	medium/high	Never	A lot	Very easy	Never	1 or 2	Never	Never	Never	Never	Never	Never	Never	Never	0	No	No	No	No	No
No	0	0	0	0	Never	1	1	0	0	3	3	Every 3-5 months	No	No	No	No	1	No	No	No	No	No	No	Yes	No	No	0.75	7.75	Medium Aherence	medium/high	Rarely	Some	Very easy	Never	1 or 2	Never	Never	Never	Never	Never	Never	Never	Never	0	No	No	No	No	No
No	0	0	0	0	Never	1	1	0	0	1	1	Every 3-5 months	No	No	No	No	1	No	No	No	No	No	No	Yes	No	No	1	8	High Adeherence	medium/high	Never	Uncertain	Difficult	Never	1 or 2	Never	Never	Never	Never	Never	Never	Never	Never	0	No	No	No	No	No
No	0	0	0	0	Never	3	1	1	0	2	2	Every two month	No	No	No	No	1	No	No	No	No	No	No	Yes	No	No	1	8	High Adeherence	medium/high	Never	A lot	Very easy	Never	1 or 2	Never	Never	Never	Never	Never	Never	Never	Never	0	No	No	No	No	No
No	0	0	0	0	I can't decide	1	1	0	0	2	3	Every two month	No	No	No	No	1	No	No	No	No	No	No	Yes	No	No	0.75	7.75	Medium Aherence	medium/high	Rarely	A lot	Easy	Never	1 or 2	Never	Never	Never	Never	Never	Never	Never	Never	0	No	No	No	No	No
No	1	0	1	0	Likely	1	1	0	0	4	3	Every two month	No	No	No	No	0	No	Yes	No	No	No	No	No	No	Yes	0.75	5.75	Low adherence	Poor	Rarely	Some	Possible	Never	1 or 2	Never	Never	Never	Never	Never	Never	Never	Never	0	No	No	No	No	No
No	0	0	0	0	Never	3	1	0	1	3	3	Every two month	No	No	No	No	0	No	No	No	No	No	No	No	No	No	0.75	6.75	Medium Aherence	medium/high	Rarely	A lot	Easy	Never	1 or 2	Never	Never	Never	Never	Never	Never	Never	Never	0	No	No	No	No	No
No	0	0	0	0	Never	1	1	0	0	3	3	Every two month	No	No	No	No	1	No	No	No	No	No	No	Yes	No	No	0.75	7.75	Medium Aherence	medium/high	Rarely	Some	Difficult	Monthly/less	1 or 2	less than monthly	less than monthly	less than monthly	Never	Never	Never	Never	Yes, but not within the last year	6	No	No	No	No	No
No	0	0	0	0	I can't decide	1	1	0	0	1	1	Every 3-5 months	No	No	No	No	0	No	No	No	No	No	No	No	No	No	0.75	6.75	Medium Aherence	medium/high	Rarely	None	Difficult	Never	1 or 2	Never	Never	Never	Never	Never	Never	Never	Never	0	No	No	No	No	No
No	0	0	0	0	I can't decide	1	1	0	0	2	1	Monthly	No	No	No	No	1	No	No	No	No	No	No	Yes	No	No	0.5	7.5	Medium Aherence	medium/high	Sometimes	A lot	Easy	2 to 4 times a month	3 or 4	Never	Never	Never	Never	Never	Never	Never	Never	3	No	No	No	yes	No
No	0	0	0	0	I can't decide	1	1	0	0	1	1	Every 6 or more months	No	No	No	No	0	No	No	No	No	No	No	No	No	No	0.75	6.75	Medium Aherence	medium/high	Rarely	Uncertain	Easy	Monthly/less	1 or 2	less than monthly	less than monthly	less than monthly	less than monthly	less than monthly	less than monthly	Yes, but not within the last year	Never	9	Yes	No	No	No	No
No	1	0	1	1	Never	1	1	0	0	2	2	Every two month	No	No	No	No	1	No	No	No	No	No	No	Yes	No	No	1	8	High Adeherence	medium/high	Never	A lot	Possible	Never	1 or 2	Never	Never	Never	Never	Never	Never	Never	Never	0	No	No	No	No	No
No	0	0	0	0	Never	1	1	0	0	2	2	Every 3-5 months	Yes	No	No	No	1	No	No	Yes	No	No	No	Yes	No	No	0.5	6.5	Medium Aherence	medium/high	Sometimes	Some	Possible	Never	1 or 2	Never	Never	Never	Never	Never	Never	Never	Never	0	No	No	No	No	No
No	0	0	0	0	I can't decide	3	1	1	0	3	2	Every two/three weeks	No	No	No	No	1	No	Yes	No	No	No	No	Yes	No	Yes	1	7	Medium Aherence	medium/high	Never	A lot	Possible	Never	1 or 2	Never	Never	Never	Never	Never	Never	Never	Never	0	No	No	No	No	No
No	0	0	0	0	Never	3	1	1	1	7	6	Monthly	No	No	No	No	0	No	No	No	No	No	No	No	No	No	1	7	Medium Aherence	medium/high	Never	Some	Possible	Never	1 or 2	Never	Never	Never	Never	Never	Never	Never	Never	0	No	No	No	No	No
No	0	0	0	1	Likely	2	0	1	0	2	1	Monthly	Yes	No	No	No	1	No	Yes	Yes	No	No	No	Yes	No	Yes	0.75	5.75	Low adherence	Poor	Rarely	A lot	Possible	Never	1 or 2	Never	Never	Never	Never	Never	Never	Never	Never	0	No	No	No	No	No
No	1	0	0	0	I can't decide	1	1	0	0	3	3	Monthly	Yes	Yes	Yes	No	1	Yes	Yes	Yes	Yes	Yes	No	Yes	Yes	Yes	0.5	2.5	Low adherence	Poor	Sometimes	Uncertain	Possible	Never	1 or 2	Never	Never	Never	Never	Never	Never	Never	Never	0	No	No	No	No	No
No	0	0	0	0	Never	1	1	0	0	1	1	Every 3-5 months	No	No	No	No	1	No	No	No	No	No	No	Yes	No	No	1	8	High Adeherence	medium/high	Never	A lot	Possible	Never	1 or 2	Never	Never	Never	Never	Never	Never	Never	Never	0	No	No	No	No	No
No	0	0	0	0	Never	1	1	0	0	3	2	Every two month	No	No	No	No	0	No	No	No	No	No	No	No	No	No	1	7	Medium Aherence	medium/high	Never	Some	Possible	Never	1 or 2	Never	Never	Never	Never	Never	Never	Never	Never	0	No	No	No	No	No
No	0	0	0	0	Never	1	1	0	0	3	3	Every two month	No	No	No	No	0	No	No	No	No	No	No	No	No	No	1	7	Medium Aherence	medium/high	Never	Uncertain	Possible	Never	1 or 2	Never	Never	Never	Never	Never	Never	Never	Never	0	No	No	No	No	No
No	0	0	0	0	Never	1	1	0	0	1	1	Monthly	No	No	No	No	1	No	No	No	No	No	No	Yes	No	No	0.5	7.5	Medium Aherence	medium/high	Sometimes	Some	Possible	Never	1 or 2	Never	Never	Never	Never	Never	Never	Never	Never	0	No	No	No	No	No
No	0	0	0	0	Never	3	1	1	0	2	2	Every two month	No	No	No	No	1	No	No	No	No	No	No	Yes	No	No	1	8	High Adeherence	medium/high	Never	A lot	Very easy	Never	1 or 2	Never	Never	Never	Never	Never	Never	Never	Never	0	No	No	No	No	No
No	0	0	0	0	Never	1	1	0	0	1	1	Every 6 or more months	No	No	No	No	1	No	No	No	No	No	No	Yes	No	No	0.75	7.75	Medium Aherence	medium/high	Rarely	Some	Possible	Never	1 or 2	Never	Never	Never	Never	Never	Never	Never	Never	0	No	No	No	No	No
Yes	1	1	0	1	Most likely	1	1	0	0	1	1	Every 3-5 months	No	No	No	No	0	No	No	No	No	No	No	No	No	No	0.5	6.5	Medium Aherence	medium/high	Sometimes	Little	Difficult	Never	1 or 2	Never	Never	Never	Never	Never	Never	Never	Never	0	No	No	No	No	No
No	0	0	0	0	Never	1	1	0	0	1	1	Every 3-5 months	No	No	No	No	1	No	No	No	No	No	No	Yes	No	No	1	8	High Adeherence	medium/high	Never	A lot	Easy	Never	1 or 2	Never	Never	Never	Never	Never	Never	Never	Never	0	No	No	No	No	No
No	1	0	0	0	I can't decide	3	1	1	0	2	3	Monthly	No	No	No	No	1	No	No	No	No	No	No	Yes	No	No	0.75	7.75	Medium Aherence	medium/high	Rarely	Some	Easy	Never	1 or 2	Never	Never	Never	Never	Never	Never	Never	Never	0	No	No	No	No	No
No	0	0	0	0	Never	3	1	1	0	2	4	Monthly	No	No	No	No	1	No	No	No	No	No	No	Yes	No	No	1	8	High Adeherence	medium/high	Never	A lot	Easy	Never	1 or 2	Never	Never	Never	Never	Never	Never	Never	Never	0	No	No	No	No	No
No	0	0	0	0	Never	1	1	0	0	2	2	Every 3-5 months	No	No	No	No	1	No	No	No	No	No	No	Yes	No	No	1	8	High Adeherence	medium/high	Never	A lot	Easy	Never	1 or 2	Never	Never	Never	Never	Never	Never	Never	Never	0	No	No	No	No	No
No	0	0	0	0	Never	1	1	0	0	3	2	Every 3-5 months	No	No	No	No	0	No	No	No	No	No	No	No	No	No	1	7	Medium Aherence	medium/high	Never	Some	Possible	Never	1 or 2	Never	Never	Never	Never	Never	Never	Never	Never	0	No	No	No	No	No
No	0	0	0	0	Never	1	1	0	0	2	1	Every 3-5 months	No	No	No	No	1	No	No	No	No	No	No	Yes	No	No	1	8	High Adeherence	medium/high	Never	A lot	Easy	Never	1 or 2	Never	Never	Never	Never	Never	Never	Never	Never	0	No	No	No	No	No
No	0	0	1	0	Most likely	3	0	0	1	2	2	Every two month	No	No	No	No	0	No	No	No	No	No	No	No	No	No	1	7	Medium Aherence	medium/high	Never	Some	Easy	Never	1 or 2	Never	Never	Never	Never	Never	Never	Never	Never	0	No	No	No	No	No
No	0	0	0	0	I can't decide	3	1	1	0	2	2	Monthly	No	No	No	No	1	No	No	No	No	No	No	Yes	No	No	1	8	High Adeherence	medium/high	Never	A lot	Possible	Never	1 or 2	Never	Never	Never	Never	Never	Never	Never	Never	0	No	No	No	No	No
No	0	0	0	0	Never	1	1	0	0	4	2	Every two month	No	No	No	No	0	No	No	No	No	No	No	No	No	No	0.75	6.75	Medium Aherence	medium/high	Rarely	Some	Possible	Never	1 or 2	Never	Never	Never	Never	Never	Never	Never	Never	0	No	No	No	No	No
No	0	0	0	0	Never	3	1	1	0	2	1	Every 3-5 months	No	No	No	No	1	No	No	No	No	No	No	Yes	No	No	1	8	High Adeherence	medium/high	Never	Some	Easy	Never	1 or 2	Never	Never	Never	Never	Never	Never	Never	Never	0	No	No	No	No	No
No	0	0	0	0	Never	1	1	0	0	2	1	Monthly	No	No	No	No	1	No	No	No	No	No	No	Yes	No	No	1	8	High Adeherence	medium/high	Never	A lot	Very easy	Never	1 or 2	Never	Never	Never	Never	Never	Never	Never	Never	0	No	No	No	No	No
Yes	1	1	1	1	Most likely	1	1	0	0	1	1	Every 3-5 months	No	No	Yes	Yes	1	Yes	Yes	No	No	Yes	Yes	Yes	Yes	Yes	0.25	3.25	Low adherence	Poor	Mostly	Uncertain	Possible	Monthly/less	3 or 4	less than monthly	less than monthly	less than monthly	less than monthly	monthly	monthly	Yes within the last year	Yes, but not within the last year	16	Yes	Yes	Yes	No	Yes
No	0	0	0	0	Never	1	1	0	0	1	1	Every two month	No	No	No	No	0	No	No	No	No	No	No	No	No	No	1	7	Medium Aherence	medium/high	Never	Some	Easy	Never	1 or 2	Never	Never	Never	Never	Never	Never	Never	Never	0	No	No	No	No	No
No	0	0	0	0	Never	1	1	0	0	2	1	Every 3-5 months	No	No	No	No	0	No	No	No	No	No	No	No	No	No	0.75	6.75	Medium Aherence	medium/high	Rarely	Uncertain	Possible	Never	1 or 2	Never	Never	Never	Never	Never	Never	Never	Never	0	No	No	No	No	No
No	1	0	0	0	Likely	3	1	0	1	2	3	Every two month	No	No	No	No	1	No	No	No	No	No	No	Yes	No	No	1	8	High Adeherence	medium/high	Never	Some	Possible	Never	1 or 2	Never	Never	Never	Never	Never	Never	Never	Never	0	No	No	No	No	No
No	0	0	0	0	Never	1	1	0	0	2	2	Every 3-5 months	No	No	No	No	0	No	No	No	No	No	No	No	No	No	1	7	Medium Aherence	medium/high	Never	Some	Possible	Never	1 or 2	Never	Never	Never	Never	Never	Never	Never	Never	0	No	No	No	No	No
Yes	1	0	0	1	Never	1	1	0	0	2	2	Monthly	Yes	No	No	Yes	1	No	Yes	Yes	No	No	Yes	Yes	No	Yes	0.5	4.5	Low adherence	Poor	Sometimes	None	Difficult	Never	1 or 2	Never	Never	Never	Never	Never	Never	Never	Never	0	No	No	No	No	No
No	0	0	0	0	Never	1	1	0	0	5	3	Every two month	No	No	No	No	1	No	No	No	No	No	No	Yes	No	No	0.5	7.5	Medium Aherence	medium/high	Sometimes	Some	Possible	2 to 3 times a week	1 or 2	weekly	Never	Never	Never	Never	Never	Never	Never	6	No	No	No	yes	No
No	0	1	1	1	Likely	2	0	1	0	2	1	Monthly	No	No	No	No	1	No	No	No	No	No	No	Yes	No	No	1	8	High Adeherence	medium/high	Never	A lot	Easy	Never	1 or 2	Never	Never	Never	Never	Never	Never	Never	Never	0	No	No	No	No	No
No	0	0	0	0	Never	1	1	0	0	1	1	Every two month	No	No	No	No	1	No	Yes	No	No	No	No	Yes	No	Yes	0.75	6.75	Medium Aherence	medium/high	Rarely	Uncertain	Difficult	Never	1 or 2	Never	Never	Never	Never	Never	Never	Never	Never	0	No	No	No	No	No
No	0	0	0	0	Never	2	0	1	0	2	1	Monthly	No	No	No	No	1	No	No	No	No	No	No	Yes	No	No	1	8	High Adeherence	medium/high	Never	Some	Easy	Never	1 or 2	Never	Never	Never	Never	Never	Never	Never	Never	0	No	No	No	No	No
No	0	0	0	0	Never	1	1	0	0	1	1	Monthly	No	No	No	No	1	No	Yes	No	No	No	No	Yes	No	Yes	0.75	6.75	Medium Aherence	medium/high	Rarely	A lot	Easy	Monthly/less	3 or 4	Never	Never	Never	Never	Never	Never	Never	Never	2	No	No	No	No	No
Yes	0	1	0	1	Less likely	1	1	0	0	2	1	Monthly	No	No	No	No	1	No	No	No	No	No	No	Yes	No	No	0.75	7.75	Medium Aherence	medium/high	Rarely	A lot	Easy	Monthly/less	1 or 2	Never	Never	Never	Never	Never	Never	Never	Never	1	No	No	No	No	No
No	0	0	0	0	Never	1	1	0	0	3	3	Every two month	No	No	No	No	1	No	Yes	No	No	No	No	Yes	No	Yes	1	7	Medium Aherence	medium/high	Never	A lot	Possible	Never	1 or 2	Never	Never	Never	Never	Never	Never	Never	Never	0	No	No	No	No	No
Yes	1	1	0	0		3	0	0	1	2	2	Every two month	No	No	No	No	1	No	No	No	No	No	No	Yes	No	No	1	8	High Adeherence	medium/high	Never	A lot	Very easy	Never	1 or 2	Never	Never	Never	Never	Never	Never	Never	Never	0	No	No	No	No	No
No	0	0	0	0	I can't decide	2	0	1	0	2	1	Every 3-5 months	No	No	No	No	1	No	No	No	No	No	No	Yes	No	No	1	8	High Adeherence	medium/high	Never	Some	Possible	Never	1 or 2	Never	Never	Never	Never	Never	Never	Never	Never	0	No	No	No	No	No
No	0	0	0	0	Never	1	1	0	0	1	1	Every two month	No	No	No	No	1	No	Yes	No	No	No	No	Yes	No	Yes	1	7	Medium Aherence	medium/high	Never	A lot	Easy	Monthly/less	3 or 4	Never	Never	Never	Never	Never	Never	Never	Never	2	No	No	No	No	No
Yes	1	1	0	1	Likely	1	1	0	0	2	2	Monthly	Yes	Yes	Yes	Yes	1	Yes	Yes	Yes	Yes	Yes	Yes	Yes	Yes	Yes	0.25	1.25	Low adherence	Poor	Mostly	A lot	Easy	Monthly/less	3 or 4	Never	Never	Never	Never	Never	Never	Never	Never	2	No	No	No	No	No
Yes	1	0	0	0	Less likely	1	1	0	0	1	1	Every 3-5 months	No	Yes	No	No	1	No	Yes	No	Yes	No	No	Yes	No	Yes	1	6	Medium Aherence	medium/high	Never	Uncertain	Possible	2 to 4 times a month	1 or 2	less than monthly	Never	Never	Never	Never	Never	Never	Never	3	No	No	No	yes	No
No	0	0	0	0	I can't decide	1	1	0	0	2	5	Every two month	Yes	No	No	Yes	1	No	Yes	Yes	No	No	Yes	Yes	No	Yes	0.5	4.5	Low adherence	Poor	Sometimes	Uncertain	Possible	Never	1 or 2	Never	Never	Never	Never	Never	Never	Never	Never	0	No	No	No	No	No
No	0	0	1	1	Never	1	1	0	0	1	1	Every 3-5 months	Yes	No	No	Yes	1	No	No	Yes	No	No	Yes	Yes	No	No	1	6	Medium Aherence	medium/high	Never	A lot	Difficult	2 to 4 times a month	3 or 4	Never	Never	Never	Never	less than monthly	Never	Yes within the last year	Never	8	Yes	No	No	yes	No
Yes	1	1	0	1	Most likely	1	1	0	0	1	1	Every 3-5 months	No	No	No	No	0	No	No	No	No	No	No	No	No	No	0.5	6.5	Medium Aherence	medium/high	Sometimes	Some	Possible	Never	1 or 2	Never	Never	Never	Never	Never	Never	Never	Never	0	No	No	No	No	No
No	0	0	0	0	Less likely	1	1	0	0	1	1	Every two month	No	No	No	No	0	No	Yes	No	No	No	No	No	No	Yes	0.75	5.75	Low adherence	Poor	Rarely	A lot	Easy	Never	1 or 2	Never	Never	Never	Never	Never	Never	Never	Never	0	No	No	No	No	No
No	0	0	0	0	Never	1	1	0	0	6	4	Every two/three weeks	No	No	No	No	1	No	No	No	No	No	No	Yes	No	No	1	8	High Adeherence	medium/high	Never	A lot	Very easy	Never	1 or 2	Never	Never	Never	Never	Never	Never	Never	Never	0	No	No	No	No	No
No	1	1	1	1	Most likely	2	0	1	0	2	1	Monthly	Yes	No	No	No	1	No	Yes	Yes	No	No	No	Yes	No	Yes	0.5	5.5	Low adherence	Poor	Sometimes	Some	Easy	2 to 4 times a month	5 or 6	Never	Never	Never	Never	Never	Never	Never	Yes within the last year	8	Yes	No	No	yes	No
No	0	0	0	0	Never	1	1	0	0	1	1	Every 6 or more months	No	No	No	No	1	No	No	No	No	No	No	Yes	No	No	1	8	High Adeherence	medium/high	Never	A lot	Easy	Monthly/less	1 or 2	Never	Never	Never	Never	Never	Never	Never	Never	1	No	No	No	No	No
No	0	0	0	0	Never	1	1	0	0	2	2	Every two month	No	No	No	No	1	No	No	No	No	No	No	Yes	No	No	1	8	High Adeherence	medium/high	Never	Some	Possible	Never	1 or 2	Never	Never	Never	Never	Never	Never	Never	Never	0	No	No	No	No	No
No	0	0	0	0	Never	1	1	0	0	2	1	Every 3-5 months	No	No	No	No	1	No	No	No	No	No	No	Yes	No	No	1	8	High Adeherence	medium/high	Never	Little	Easy	Never	1 or 2	Never	Never	Never	Never	Never	Never	Never	Never	0	No	No	No	No	No
No	0	0	0	0	Never	1	1	0	0	2	2	Every two month	No	No	No	No	0	No	No	No	No	No	No	No	No	No	0.5	6.5	Medium Aherence	medium/high	Sometimes	Uncertain	Possible	Never	1 or 2	Never	Never	Never	Never	Never	Never	Never	Never	0	No	No	No	No	No
No	0	0	0	0	Never	1	1	0	0	1	1	Every 3-5 months	No	No	No	No	1	No	No	No	No	No	No	Yes	No	No	1	8	High Adeherence	medium/high	Never	A lot	Possible	Never	1 or 2	Never	Never	Never	Never	Never	Never	Never	Never	0	No	No	No	No	No
No	0	0	0	0	Never	1	1	0	0	2	3	Every 3-5 months	No	No	No	No	1	No	No	No	No	No	No	Yes	No	No	1	8	High Adeherence	medium/high	Never	A lot	Difficult	Never	1 or 2	Never	Never	Never	Never	Never	Never	Never	Never	0	No	No	No	No	No
No	0	0	0	0	Never	1	1	0	0	1	1	Every 3-5 months	No	No	No	No	1	No	No	No	No	No	No	Yes	No	No	1	8	High Adeherence	medium/high	Never	Some	Easy	Never	1 or 2	Never	Never	Never	Never	Never	Never	Never	Never	0	No	No	No	No	No
No	0	0	0	0	Less likely	1	1	0	0	2	2	Every two month	No	No	No	No	1	No	No	No	No	No	No	Yes	No	No	1	8	High Adeherence	medium/high	Never	A lot	Easy	Never	1 or 2	Never	Never	Never	Never	Never	Never	Never	Never	0	No	No	No	No	No
No	0	0	0	0	Likely	1	1	0	0	3	2	Every 3-5 months	No	No	No	No	0	No	No	No	No	No	No	No	No	No	0.75	6.75	Medium Aherence	medium/high	Rarely	Some	Possible	Never	1 or 2	Never	Never	Never	Never	Never	Never	Never	Never	0	No	No	No	No	No
No	0	0	0	0	Never	1	1	0	0	1	1	Every 6 or more months	No	No	No	No	1	No	No	No	No	No	No	Yes	No	No	1	8	High Adeherence	medium/high	Never	Some	Easy	Never	1 or 2	Never	Never	Never	Never	Never	Never	Never	Never	0	No	No	No	No	No
No	0	0	0	0	Never	1	1	0	0	4	3	Every two month	No	No	No	No	1	No	Yes	No	No	No	No	Yes	No	Yes	0.75	6.75	Medium Aherence	medium/high	Rarely	A lot	Very easy	Never	1 or 2	Never	Never	Never	Never	Never	Never	Never	Never	0	No	No	No	No	No
Yes	0	0	0	0	Never	2	0	1	0	2	1	Every two/three weeks	No	No	No	No	1	No	No	No	No	No	No	Yes	No	No	1	8	High Adeherence	medium/high	Never	Some	Easy	Never	1 or 2	Never	Never	Never	Never	Never	Never	Never	Never	0	No	No	No	No	No
No	0	0	0	0	Never	1	1	0	0	1	1	Every 3-5 months	No	No	No	No	1	No	No	No	No	No	No	Yes	No	No	1	8	High Adeherence	medium/high	Never	A lot	Very easy	Monthly/less	3 or 4	Never	Never	Never	Never	Never	Never	Never	Never	2	No	No	No	No	No
No	1	0	0	0	Likely	3	0	0	1	2	2	Every two month	No	No	No	No	1	No	No	No	No	No	No	Yes	No	No	0.75	7.75	Medium Aherence	medium/high	Rarely	Some	Possible	Never	1 or 2	Never	Never	Never	Never	Never	Never	Never	Never	0	No	No	No	No	No
No	0	0	0	0	Never	1	1	0	0	2	2	Monthly	No	No	No	No	1	No	No	No	No	No	No	Yes	No	No	1	8	High Adeherence	medium/high	Never	A lot	Easy	Monthly/less	1 or 2	Never	Never	Never	Never	Never	Never	Never	Never	1	No	No	No	No	No
No	0	0	0	0	Never	1	1	0	0	1	1	Every 3-5 months	No	No	No	No	0	No	No	No	No	No	No	No	No	No	1	7	Medium Aherence	medium/high	Never	None	Easy	2 to 3 times a week	7 or 9	Never	Never	Never	Never	Never	Never	Never	Never	6	No	No	No	yes	No
No	0	0	0	0	Never	3	0	1	1	2	2	Monthly	No	No	No	No	1	No	Yes	No	No	No	No	Yes	No	Yes	0.75	6.75	Medium Aherence	medium/high	Rarely	A lot	Very easy	Monthly/less	3 or 4	Never	Never	Never	Never	Never	Never	Never	Never	2	No	No	No	No	No
No	0	0	0	0	I can't decide	3	1	1	0	6	4	weekly	Yes	No	No	No	1	No	No	Yes	No	No	No	Yes	No	No	0.5	6.5	Medium Aherence	medium/high	Sometimes	A lot	Very easy	Never	1 or 2	Never	Never	Never	Never	Never	Never	Never	Never	0	No	No	No	No	No
No	0	0	0	0	Most likely	1	1	0	0	2	2	Every two month	Yes	No	No	No	0	No	No	Yes	No	No	No	No	No	No	0.75	5.75	Low adherence	Poor	Rarely	A lot	Easy	Monthly/less	1 or 2	Never	Never	Never	Never	Never	Never	Never	Yes, but not within the last year	3	No	No	No	No	No
No	1	1	0	0	Never	3	1	0	1	4	3	Monthly	No	No	No	No	1	No	No	No	No	No	No	Yes	No	No	1	8	High Adeherence	medium/high	Never	A lot	Very easy	Monthly/less	3 or 4	Never	Never	Never	Never	Never	Never	Never	Never	2	No	No	No	No	No
Yes	1	0	0	1	Most likely	1	1	0	0	2	1	Monthly	No	No	No	No	0	No	No	No	No	No	No	No	No	No	0.75	6.75	Medium Aherence	medium/high	Rarely	Some	Possible	2 to 4 times a month	1 or 2	Never	less than monthly	less than monthly	less than monthly	less than monthly	less than monthly	Yes, but not within the last year	Yes, but not within the last year	11	Yes	No	No	yes	No
No	0	0	0	0	I can't decide	1	1	0	0	2	2	Every 3-5 months	No	No	No	No	1	No	No	No	No	No	No	Yes	No	No	1	8	High Adeherence	medium/high	Never	Some	Possible	Never	1 or 2	Never	Never	Never	Never	Never	Never	Never	Never	0	No	No	No	No	No
Yes	0	0	0	0	Never	1	1	0	0	3	3	Monthly	Yes	No	No	No	1	No	Yes	Yes	No	No	No	Yes	No	Yes	0.75	5.75	Low adherence	Poor	Rarely	A lot	Very easy	Monthly/less	1 or 2	Never	Never	Never	Never	Never	Never	Never	Yes, but not within the last year	3	No	No	No	No	No
No	0	0	0	0	Never	1	1	0	0	2	2	Every two/three weeks	No	No	No	No	1	No	No	No	No	No	No	Yes	No	No	1	8	High Adeherence	medium/high	Never	Some	Possible	Never	1 or 2	Never	Never	Never	Never	Never	Never	Never	Never	0	No	No	No	No	No
No	0	0	0	0	Never	1	1	0	0	2	4	Monthly	No	No	No	No	1	No	Yes	No	No	No	No	Yes	No	Yes	0.75	6.75	Medium Aherence	medium/high	Rarely	Uncertain	Possible	Monthly/less	1 or 2	Never	Never	Never	Never	less than monthly	Never	Never	Yes, but not within the last year	4	No	No	No	No	No
No	0	0	0	0	Less likely	3	1	1	0	3	5	weekly	No	No	No	No	1	No	No	No	No	No	No	Yes	No	No	0.75	7.75	Medium Aherence	medium/high	Rarely	Some	Possible	Never	1 or 2	Never	Never	Never	Never	Never	Never	Never	Never	0	No	No	No	No	No
No	0	0	0	0	Never	1	1	0	0	2	1	Every two month	No	No	No	No	0	No	No	No	No	No	No	No	No	No	1	7	Medium Aherence	medium/high	Never	A lot	Possible	Never	1 or 2	Never	Never	Never	Never	Never	Never	Never	Never	0	No	No	No	No	No
No	0	0	0	0	Never	1	1	0	0	2	2	Every 3-5 months	No	No	No	No	1	No	Yes	No	No	No	No	Yes	No	Yes	1	7	Medium Aherence	medium/high	Never	A lot	Very easy	Monthly/less	1 or 2	Never	Never	Never	Never	Never	Never	Never	Yes, but not within the last year	3	No	No	No	No	No
No	0	0	0	0	Never	1	1	0	0	3	3	Every 3-5 months	Yes	Yes	No	Yes	0	No	No	Yes	Yes	No	Yes	No	No	No	0.5	3.5	Low adherence	Poor	Sometimes	Little	Possible	Never	1 or 2	Never	Never	Never	Never	Never	Never	Never	Never	0	No	No	No	No	No
No	0	0	0	0	I can't decide	1	1	0	0	2	1	Monthly	No	No	No	No	1	No	Yes	No	No	No	No	Yes	No	Yes	1	7	Medium Aherence	medium/high	Never	A lot	Very easy	Never	1 or 2	Never	Never	Never	Never	Never	Never	Never	Never	0	No	No	No	No	No
Yes	1	0	0	0	Never	3	0	0	1	2	2	Every two month	No	No	No	No	1	No	No	No	No	No	No	Yes	No	No	1	8	High Adeherence	medium/high	Never	A lot	Very easy	Never	1 or 2	Never	Never	Never	Never	Never	Never	Never	Never	0	No	No	No	No	No
No	0	0	0	0	Never	1	1	0	0	2	2	Monthly	No	No	No	No	1	No	Yes	No	No	No	No	Yes	No	Yes	0.75	6.75	Medium Aherence	medium/high	Rarely	Little	Difficult	Never	1 or 2	Never	Never	Never	Never	Never	Never	Never	Never	0	No	No	No	No	No
No	0	0	0	0	Never	3	1	1	0	4	2	Monthly	Yes	No	No	No	1	No	No	Yes	No	No	No	Yes	No	No	0.75	6.75	Medium Aherence	medium/high	Rarely	A lot	Very difficult	Never	1 or 2	Never	Never	Never	Never	Never	Never	Never	Never	0	No	No	No	No	No
Yes	0	0	0	1	I can't decide	1	1	0	0	1	1	Every 6 or more months	Yes	No	No	No	0	No	No	Yes	No	No	No	No	No	No	0.75	5.75	Low adherence	Poor	Rarely	Little	Difficult	Monthly/less	1 or 2	Never	Never	Never	Never	Never	Never	Never	Never	1	No	No	No	No	No
No	1	1	0	1	Most likely	1	1	0	0	1	1	Every 3-5 months	No	No	No	No	0	No	No	No	No	No	No	No	No	No	0.75	6.75	Medium Aherence	medium/high	Rarely	Uncertain	Possible	Monthly/less	3 or 4	less than monthly	less than monthly	less than monthly	less than monthly	less than monthly	Never	Yes, but not within the last year	Yes, but not within the last year	11	Yes	No	No	No	No
No	0	0	0	0	Never	1	1	0	0	2	2	Monthly	No	No	No	No	1	No	No	No	No	No	No	Yes	No	No	0.75	7.75	Medium Aherence	medium/high	Rarely	Some	Easy	Never	1 or 2	Never	Never	Never	Never	Never	Never	Never	Never	0	No	No	No	No	No
No	0	0	0	0	Never	1	1	0	0	1	1	Every 6 or more months	Yes	Yes	No	No	1	No	No	Yes	Yes	No	No	Yes	No	No	1	6	Medium Aherence	medium/high	Never	A lot	Very easy	Monthly/less	5 or 6	Never	Never	Never	Never	Never	Never	Never	Never	3	No	No	No	No	No
No	0	0	0	0	Never	1	1	0	0	3	3	Every two month	No	No	No	No	1	No	Yes	No	No	No	No	Yes	No	Yes	0.75	6.75	Medium Aherence	medium/high	Rarely	A lot	Easy	Never	1 or 2	Never	Never	Never	Never	Never	Never	Never	Never	0	No	No	No	No	No
No	0	0	0	0	Never	2	0	1	0	2	1	Monthly	No	No	No	No	1	No	No	No	No	No	No	Yes	No	No	1	8	High Adeherence	medium/high	Never	A lot	Easy	Monthly/less	1 or 2	Never	Never	Never	Never	Never	Never	Never	Never	1	No	No	No	No	No
No	0	0	0	0	Never	1	1	0	0	4	2	Every two month	No	No	No	No	1	No	No	No	No	No	No	Yes	No	No	1	8	High Adeherence	medium/high	Never	A lot	Easy	Never	1 or 2	Never	Never	Never	Never	Never	Never	Never	Never	0	No	No	No	No	No
No	0	0	0	0	I can't decide	1	1	0	0	1	1	weekly	No	No	No	No	1	No	No	No	No	No	No	Yes	No	No	1	8	High Adeherence	medium/high	Never	Some	Possible	Never	1 or 2	Never	Never	Never	Never	Never	Never	Never	Never	0	No	No	No	No	No
No	0	1	0	1	I can't decide	3	1	1	0	5	3	Every two month	No	No	No	No	1	No	Yes	No	No	No	No	Yes	No	Yes	0.75	6.75	Medium Aherence	medium/high	Rarely	A lot	Very easy	Monthly/less	1 or 2	Never	Never	Never	Never	Never	Never	Never	Never	1	No	No	No	No	No
Yes	1	1	1	1	I can't decide	1	1	0	0	1	1	Every 3-5 months	No	No	No	No	1	No	No	No	No	No	No	Yes	No	No	0.75	7.75	Medium Aherence	medium/high	Rarely	Uncertain	Possible	Never	1 or 2	Never	Never	Never	Never	Never	Never	Never	Never	0	No	No	No	No	No
Yes	1	0	0	1	Likely	1	1	0	0	1	1	Every 3-5 months	No	No	No	No	1	No	No	No	No	No	No	Yes	No	No	0.5	7.5	Medium Aherence	medium/high	Sometimes	Uncertain	Difficult	Monthly/less	1 or 2	Never	Never	Never	Never	Never	Never	Never	Never	1	No	No	No	No	No
No	0	0	0	0	I can't decide	1	1	0	0	2	2	Every two month	No	No	No	No	1	No	No	No	No	No	No	Yes	No	No	0.75	7.75	Medium Aherence	medium/high	Rarely	Uncertain	Possible	Never	1 or 2	Never	Never	Never	Never	Never	Never	Never	Never	0	No	No	No	No	No
No	0	0	0	0	Never	1	1	0	0	1	1	Every 6 or more months	No	No	No	No	1	No	No	No	No	No	No	Yes	No	No	1	8	High Adeherence	medium/high	Never	A lot	Easy	Never	1 or 2	Never	Never	Never	Never	Never	Never	Never	Never	0	No	No	No	No	No
Yes	1	1	0	1	Most likely	1	1	0	0	2	2	Every 3-5 months	Yes	No	Yes	Yes	0	Yes	Yes	Yes	No	Yes	Yes	No	Yes	Yes	0.5	1.5	Low adherence	Poor	Sometimes	Little	Difficult	2 to 3 times a week	10 or above	weekly	weekly	weekly	monthly	monthly	monthly	Yes within the last year	Yes, but not within the last year	28	Yes	Yes	Yes	yes	Yes
Yes	1	0	0	1	I can't decide	1	1	0	0	2	2	Every two month	No	No	No	No	1	No	No	No	No	No	No	Yes	No	No	0.75	7.75	Medium Aherence	medium/high	Rarely	Some	Easy	Monthly/less	1 or 2	Never	less than monthly	less than monthly	monthly	less than monthly	monthly	Yes within the last year	Yes, but not within the last year	14	Yes	No	No	No	No
Yes	0	1	1	0	Less likely	1	1	0	0	2	3	Every 3-5 months	No	No	Yes	No	1	No	Yes	No	No	Yes	No	Yes	No	Yes	1	6	Medium Aherence	medium/high	Never	Some	Possible	Monthly/less	1 or 2	Never	Never	Never	Never	Never	Never	Never	Never	1	No	No	No	No	No
No	0	0	0	0	Never	1	1	0	0	1	1	Every 3-5 months	No	No	No	No	1	No	No	No	No	No	No	Yes	No	No	1	8	High Adeherence	medium/high	Never	Some	Possible	Monthly/less	3 or 4	Never	Never	Never	Never	Never	Never	Never	Never	2	No	No	No	No	No
Yes	0	0	0	1	Most likely	1	1	0	0	1	2	Every 3-5 months	No	No	No	No	1	No	No	No	No	No	No	Yes	No	No	1	8	High Adeherence	medium/high	Never	Uncertain	Possible	2 to 4 times a month	3 or 4	Never	Never	Never	Never	Never	Never	Never	Never	3	No	No	No	yes	No
No	1	1	0	1	I can't decide	1	1	0	0	2	2	Monthly	No	No	No	No	0	No	No	No	No	No	No	No	No	No	0.75	6.75	Medium Aherence	medium/high	Rarely	Some	Possible	Never	1 or 2	Never	Never	Never	Never	Never	Never	Never	Never	0	No	No	No	No	No
No					Less likely	1	1	0	0	1	1	Every 6 or more months	No	No	No	No	1	No	No	No	No	No	No	Yes	No	No	0.75	7.75	Medium Aherence	medium/high	Rarely	Uncertain	Possible	Never	1 or 2	Never	Never	Never	Never	Never	Never	Never	Never	0	No	No	No	No	No
Yes	1	0	0	1	Most likely	1	1	0	0	2	3	Every 3-5 months	No	No	No	No	1	No	No	No	No	No	No	Yes	No	No	0.75	7.75	Medium Aherence	medium/high	Rarely	Some	Easy	Never	1 or 2	Never	Never	Never	Never	Never	Never	Never	Never	0	No	No	No	No	No
Yes	1	0	1	1	Likely	1	1	0	0	1	1	Every 3-5 months	No	No	No	No	1	No	No	No	No	No	No	Yes	No	No	0.5	7.5	Medium Aherence	medium/high	Sometimes	Some	Possible	Monthly/less	3 or 4	Never	less than monthly	less than monthly	Never	monthly	monthly	Yes, but not within the last year	Yes, but not within the last year	12	Yes	No	No	No	No
No	0	0	0	0	Never	1	1	0	0	2	2	Every 3-5 months	No	No	No	No	1	No	No	No	No	No	No	Yes	No	No	1	8	High Adeherence	medium/high	Never	Uncertain	Easy	Never	1 or 2	Never	Never	Never	Never	Never	Never	Never	Never	0	No	No	No	No	No
No	0	0	0	0	Likely	1	1	0	0	2	3	Monthly	No	No	No	No	0	No	No	No	No	No	No	No	No	No	0.75	6.75	Medium Aherence	medium/high	Rarely	None	Difficult	Never	1 or 2	Never	Never	Never	Never	Never	Never	Never	Never	0	No	No	No	No	No
No	0	0	0	0	I can't decide	1	1	0	0	1	1	Every two month	No	No	No	No	0	No	No	No	No	No	No	No	No	No	1	7	Medium Aherence	medium/high	Never	Some	Easy	Monthly/less	1 or 2	Never	Never	Never	Never	Never	Never	Never	Never	1	No	No	No	No	No
No	1	0	0	0	Less likely	1	1	0	0	1	1	Every 3-5 months	No	No	No	No	1	No	No	No	No	No	No	Yes	No	No	0.75	7.75	Medium Aherence	medium/high	Rarely	Some	Easy	Never	1 or 2	Never	Never	Never	Never	Never	Never	Never	Never	0	No	No	No	No	No
Yes	1	1	0	0	I can't decide	1	1	0	0	1	1	Every 3-5 months	No	No	No	Yes	1	Yes	Yes	No	No	No	Yes	Yes	Yes	Yes	0.5	4.5	Low adherence	Poor	Sometimes	Some	Easy	Never	1 or 2	Never	Never	Never	Never	Never	Never	Never	Never	0	No	No	No	No	Yes
Yes	1	1	0	1	Most likely	1	1	0	0	1	1	Every 3-5 months	Yes	No	No	No	1	Yes	Yes	Yes	No	No	No	Yes	Yes	Yes	0.5	4.5	Low adherence	Poor	Sometimes	Uncertain	Possible	Monthly/less	5 or 6	Never	less than monthly	less than monthly	monthly	less than monthly	less than monthly	Yes within the last year	Yes, but not within the last year	15	Yes	Yes	No	No	Yes
No	0	0	0	0	Never	3	1	1	0	6	5	Every two month	Yes	Yes	No	No	0	No	Yes	Yes	Yes	No	No	No	No	Yes	0.75	3.75	Low adherence	Poor	Rarely	Little	Possible	Monthly/less	1 or 2	less than monthly	less than monthly	Never	Never	Never	Never	Never	Never	3	No	No	No	No	No
No	0	0	0	0	Never	1	1	0	0	1	1	Every 3-5 months	Yes	Yes	No	Yes	1	No	No	Yes	Yes	No	Yes	Yes	No	No	0.75	4.75	Low adherence	Poor	Rarely	A lot	Easy	Monthly/less	3 or 4	less than monthly	Never	Never	Never	Never	Never	Never	Never	3	No	No	No	No	No
No	0	0	0	0	I can't decide	1	1	0	0	2	2	Every two/three weeks	No	No	No	No	0	No	No	No	No	No	No	No	No	No	0.5	6.5	Medium Aherence	medium/high	Sometimes	A lot	Very easy	Never	1 or 2	Never	Never	Never	Never	Never	Never	Never	Never	0	No	No	No	No	No
No	0	0	0	0	Never	1	1	0	0	1	1	Every 3-5 months	No	No	No	No	0	No	No	No	No	No	No	No	No	No	1	7	Medium Aherence	medium/high	Never	Uncertain	Difficult	Never	1 or 2	Never	Never	Never	Never	Never	Never	Never	Never	0	No	No	No	No	No
Yes	0	0	0	0	Never	1	1	0	0	1	1	Every 6 or more months	No	No	No	No	1	No	No	No	No	No	No	Yes	No	No	1	8	High Adeherence	medium/high	Never	Some	Possible	Never	1 or 2	Never	Never	Never	Never	Never	Never	Never	Never	0	No	No	No	No	No
Yes	0	1	1	1	Likely	3	1	0	1	2	2	Every two month	No	No	No	No	0	No	No	No	No	No	No	No	No	No	0.75	6.75	Medium Aherence	medium/high	Rarely	A lot	Very easy	Never	1 or 2	Never	Never	Never	Never	Never	Never	Never	Never	0	No	No	No	No	No
No	0	0	0	0	Never	1	1	0	0	1	1	Every two month	Yes	Yes	No	No	1	No	No	Yes	Yes	No	No	Yes	No	No	0.75	5.75	Low adherence	Poor	Rarely	A lot	Possible	Never	1 or 2	Never	Never	Never	Never	Never	Never	Never	Never	0	No	No	No	No	No
Yes	1	1	0	1	Most likely	1	1	0	0	1	1	Every 3-5 months	No	No	No	No	1	No	No	No	No	No	No	Yes	No	No	0.75	7.75	Medium Aherence	medium/high	Rarely	Uncertain	Possible	Never	1 or 2	Never	Never	Never	Never	Never	Never	Never	Never	0	No	No	No	No	No
No	0	0	0	0	Never	1	1	0	0	1	1	Every 3-5 months	No	No	No	No	1	No	No	No	No	No	No	Yes	No	No	1	8	High Adeherence	medium/high	Never	A lot	Easy	Never	1 or 2	Never	Never	Never	Never	Never	Never	Never	Never	0	No	No	No	No	No
No	1	0	0	1	Likely	1	1	0	0	2	2	Monthly	No	No	No	No	1	No	No	No	No	No	No	Yes	No	No	0.75	7.75	Medium Aherence	medium/high	Rarely	A lot	Easy	Never	1 or 2	Never	Never	Never	Never	Never	Never	Never	Never	0	No	No	No	No	No
Yes	1	1	1	1		1	1	0	0	1	1	Every 3-5 months	No	Yes	Yes	Yes	0	Yes	Yes	No	Yes	Yes	Yes	No	Yes	Yes	0.75	1.75	Low adherence	Poor	Rarely	Some	Possible	Never	1 or 2	Never	Never	Never	Never	Never	Never	Never	Never	0	No	No	No	No	No
No	1	1	0	1	I can't decide	1	1	0	0	1	1	Every 3-5 months	No	No	No	No	0	No	No	No	No	No	No	No	No	No	0.5	6.5	Medium Aherence	medium/high	Sometimes	Uncertain	Possible	Monthly/less	3 or 4	Never	Never	Never	Never	Never	Never	Never	Never	2	No	No	No	No	Yes
No	0	0	0	0	Never	1	1	0	0	1	1	Every 6 or more months	No	No	No	No	1	No	No	No	No	No	No	Yes	No	No	1	8	High Adeherence	medium/high	Never	Some	Easy	Never	1 or 2	Never	Never	Never	Never	Never	Never	Never	Never	0	No	No	No	No	No
Yes	1	1	1	1	Most likely	3	1	1	0	2	4	Every two/three weeks	No	No	No	No	0	No	No	No	No	No	No	No	No	No	0.5	6.5	Medium Aherence	medium/high	Sometimes	Some	Possible	Never	1 or 2	Never	Never	Never	Never	Never	Never	Never	Never	0	No	No	No	No	No
No	0	0	0	0	Never	1	1	0	0	1	2	Every 3-5 months	No	No	No	No	0	No	No	No	No	No	No	No	No	No	1	7	Medium Aherence	medium/high	Never	Some	Easy	2 to 4 times a month	3 or 4	monthly	Never	Never	Never	Never	Never	Never	Never	5	No	No	No	yes	No
No	0	0	0	0	Never	1	1	0	0	2	1	Monthly	No	No	No	No	1	No	No	No	No	No	No	Yes	No	No	0.75	7.75	Medium Aherence	medium/high	Rarely	Some	Possible	Never	1 or 2	Never	Never	Never	Never	Never	Never	Never	Never	0	No	No	No	No	No
No	0	1	1	0	Never	1	1	0	0	5	3	Monthly	No	No	No	No	1	No	No	No	No	No	No	Yes	No	No	1	8	High Adeherence	medium/high	Never	A lot	Easy	Never	1 or 2	Never	Never	Never	Never	Never	Never	Never	Never	0	No	No	No	No	No
No	0	0	0	0	Never	1	1	0	0	1	1	Every 3-5 months	No	No	No	No	1	No	No	No	No	No	No	Yes	No	No	1	8	High Adeherence	medium/high	Never	Uncertain	Easy	Never	1 or 2	Never	Never	Never	Never	Never	Never	Never	Never	0	No	No	No	No	No
Yes	0	0	0	0	I can't decide	1	1	0	0	1	1	Monthly	Yes	No	Yes	No	0	No	Yes	Yes	No	Yes	No	No	No	Yes	0.75	3.75	Low adherence	Poor	Rarely	None	Very difficult	Monthly/less	3 or 4	Never	Never	Never	Never	Never	Never	Never	Never	2	No	No	No	No	No
No	0	0	0	0	Never	1	1	0	0	1	1	Every 6 or more months	No	No	No	No	1	No	No	No	No	No	No	Yes	No	No	1	8	High Adeherence	medium/high	Never	A lot	Easy	Never	1 or 2	Never	Never	Never	Never	Never	Never	Never	Never	0	No	No	No	No	No
Yes	1	1	0	1	Most likely	1	1	0	0	1	1	Every 6 or more months	No	No	No	No	1	No	No	No	No	No	No	Yes	No	No	0.5	7.5	Medium Aherence	medium/high	Sometimes	Some	Easy	Never	1 or 2	Never	Never	Never	Never	Never	Never	Never	Never	0	No	No	No	No	No
No	0	0	0	0	Never	1	1	0	0	1	1	Every two/three weeks	No	No	No	No	1	No	No	No	No	No	No	Yes	No	No	0.75	7.75	Medium Aherence	medium/high	Rarely	Little	Very difficult	Monthly/less	3 or 4	Never	Never	Never	Never	Never	Never	Never	Never	2	No	No	No	No	No
No	0	0	0	0	Likely	1	1	0	0	1	1	Every 6 or more months	No	No	Yes	No	1	No	No	No	No	Yes	No	Yes	No	No	1	7	Medium Aherence	medium/high	Never	Some	Possible	Monthly/less	3 or 4	Never	Never	Never	Never	Never	Never	Never	Never	2	No	No	No	No	No
No	1	1	0	1	Likely	1	1	0	0	1	3	Every two month	No	No	No	No	0	No	No	No	No	No	No	No	No	No	0.75	6.75	Medium Aherence	medium/high	Rarely	Uncertain	Possible	Never	1 or 2	Never	Never	Never	Never	Never	Never	Never	Never	0	No	No	No	No	No
Yes	1	1	0	1	I can't decide	1	1	0	0	1	2	Monthly	No	No	No	No	0	No	No	No	No	No	No	No	No	No	0.5	6.5	Medium Aherence	medium/high	Sometimes	Some	Easy	Never	1 or 2	Never	Never	Never	Never	Never	Never	Never	Never	0	No	No	No	No	No
No	1	1	0	0	Most likely	1	1	0	0	1	1	Every two month	No	No	No	No	0	No	No	No	No	No	No	No	No	No	0.75	6.75	Medium Aherence	medium/high	Rarely	Uncertain	Possible	Never	1 or 2	Never	Never	Never	Never	Never	Never	Never	Never	0	No	No	No	No	No
No					Never	1	1	0	0	1	1	Every 3-5 months	Yes	Yes	No	Yes	0	No	Yes	Yes	Yes	No	Yes	No	No	Yes	0.25	2.25	Low adherence	Poor	Mostly	Some	Difficult	Never	1 or 2	Never	Never	Never	Never	Never	Never	Never	Never	0	No	No	No	No	No
No	0	0	0	0	I can't decide	1	1	0	0	1	1	Every two month	No	No	No	No	1	No	No	No	No	No	No	Yes	No	No	1	8	High Adeherence	medium/high	Never	A lot	Very easy	Never	1 or 2	Never	Never	Never	Never	Never	Never	Never	Never	0	No	No	No	No	No
Yes	0	1	1	1	Less likely	1	1	0	0	1	1	Every 6 or more months	Yes	No	No	Yes	1	No	Yes	Yes	No	No	Yes	Yes	No	Yes	0.75	4.75	Low adherence	Poor	Rarely	None	Difficult	Never	1 or 2	Never	Never	Never	Never	Never	Never	Never	Never	0	No	No	No	No	No
Yes	1	0	0	1	Most likely	1	1	0	0	1	1	Every 6 or more months	No	No	No	No	1	No	No	No	No	No	No	Yes	No	No	1	8	High Adeherence	medium/high	Never	Some	Possible	Monthly/less	1 or 2	Never	Never	Never	Never	Never	Never	Never	Never	1	No	No	No	No	No
No	1	0	0	0	I can't decide	1	1	0	0	1	1	Every two month	Yes	No	No	No	0	No	No	Yes	No	No	No	No	No	No	1	6	Medium Aherence	medium/high	Never	Uncertain	Possible	Monthly/less	3 or 4	Never	less than monthly	Never	less than monthly	Never	less than monthly	Yes, but not within the last year	Yes, but not within the last year	9	Yes	No	No	No	No
Yes	1	1	1	1	Most likely	1	1	0	0	3	3	Every two month	No	No	No	No	1	No	No	No	No	No	No	Yes	No	No	0.75	7.75	Medium Aherence	medium/high	Rarely	Uncertain	Possible	Monthly/less	3 or 4	monthly	less than monthly	less than monthly	less than monthly	monthly	less than monthly	Yes, but not within the last year	Yes within the last year	16	Yes	Yes	Yes	No	Yes
No	1	0	0	0	I can't decide	1	1	0	0	1	1	Every 3-5 months	No	No	No	No	0	No	No	No	No	No	No	No	No	No	0.75	6.75	Medium Aherence	medium/high	Rarely	Little	Difficult	Monthly/less	3 or 4	Never	less than monthly	less than monthly	less than monthly	monthly	monthly	Yes, but not within the last year	Yes, but not within the last year	13	Yes	No	No	No	No
No	0	0	0	0	Never	1	1	0	0	1	1	Every 6 or more months	No	No	No	No	1	No	No	No	No	No	No	Yes	No	No	1	8	High Adeherence	medium/high	Never	A lot	Easy	Never	1 or 2	Never	Never	Never	Never	Never	Never	Never	Never	0	No	No	No	No	No
No	0	0	0	1	Never	1	1	0	0	2	3	Every 3-5 months	No	No	No	No	1	No	Yes	No	No	No	No	Yes	No	Yes	1	7	Medium Aherence	medium/high	Never	Uncertain	Easy	Monthly/less	1 or 2	less than monthly	Never	Never	Never	Never	Never	Never	Never	2	No	No	No	No	No
No	0	0	0	0	Never	1	1	0	0	5	4	Monthly	No	No	No	No	1	No	No	No	No	No	No	Yes	No	No	1	8	High Adeherence	medium/high	Never	A lot	Possible	Monthly/less	1 or 2	Never	Never	Never	Never	Never	Never	Never	Yes, but not within the last year	3	No	No	No	No	No
No	0	0	0	0	Less likely	1	1	0	0	2	2	Every 3-5 months	No	No	No	No	0	No	No	No	No	No	No	No	No	No	0.75	6.75	Medium Aherence	medium/high	Rarely	Some	Possible	Never	1 or 2	Never	Never	Never	Never	Never	Never	Never	Never	0	No	No	No	No	No
No	0	0	0	0	Never	1	1	0	0	1	1	Every 6 or more months	No	No	No	No	1	No	No	No	No	No	No	Yes	No	No	1	8	High Adeherence	medium/high	Never	A lot	Easy	Never	1 or 2	Never	Never	Never	Never	Never	Never	Never	Never	0	No	No	No	No	No
No	1	0	0	1	Likely	3	1	0	1	2	2	Monthly	No	No	No	No	1	No	No	No	No	No	No	Yes	No	No	0.75	7.75	Medium Aherence	medium/high	Rarely	A lot	Easy	Never	1 or 2	Never	Never	Never	Never	Never	Never	Never	Never	0	No	No	No	No	No
Yes	1	0	1	1	I can't decide	1	1	0	0	1	1	Every 3-5 months	No	No	No	No	0	No	Yes	No	No	No	No	No	No	Yes	1	6	Medium Aherence	medium/high	Never	Some	Difficult	Never	1 or 2	Never	Never	Never	Never	Never	Never	Never	Never	0	No	No	No	No	No
No	1	1	0	1	Likely	1	1	0	0	1	1	Every two month	No	No	No	No	0	No	No	No	No	No	No	No	No	No	1	7	Medium Aherence	medium/high	Never	Some	Possible	Never	1 or 2	Never	Never	Never	Never	Never	Never	Never	Never	0	No	No	No	No	No
No	0	0	0	0	Less likely	1	1	0	0	3	4	Every 3-5 months	No	No	No	No	1	No	No	No	No	No	No	Yes	No	No	0.5	7.5	Medium Aherence	medium/high	Sometimes	Uncertain	Easy	Never	1 or 2	Never	Never	Never	Never	Never	Never	Never	Never	0	No	No	No	No	No
No	0	0	0	0	Never	1	1	0	0	1	1	Every 3-5 months	No	No	No	No	1	No	No	No	No	No	No	Yes	No	No	1	8	High Adeherence	medium/high	Never	Some	Easy	2 to 4 times a month	3 or 4	Never	Never	Never	Never	Never	Never	Never	Never	3	No	No	No	yes	No
No	0	0	0	0	Never	1	1	0	0	1	2	Every 3-5 months	No	No	No	No	1	No	Yes	No	No	No	No	Yes	No	Yes	0.5	6.5	Medium Aherence	medium/high	Sometimes	Some	Possible	Never	1 or 2	Never	Never	Never	Never	Never	Never	Never	Never	0	No	No	No	No	No
Yes	1	1	0	0	Never	3	1	0	1	4	3	Monthly	No	No	No	No	1	No	Yes	No	No	No	No	Yes	No	Yes	1	7	Medium Aherence	medium/high	Never	A lot	Possible	Monthly/less	1 or 2	Never	Never	Never	Never	Never	Never	Never	Never	1	No	No	No	No	No
No	0	0	0	0	Never	1	1	0	0	1	2	Every 3-5 months	No	No	No	No	1	No	No	No	No	No	No	Yes	No	No	1	8	High Adeherence	medium/high	Never	A lot	Possible	Never	1 or 2	Never	Never	Never	Never	Never	Never	Never	Never	0	No	No	No	No	No
Yes	0	0	1	0		1	1	0	0	2	3	Every 3-5 months	Yes	No	No	No	1	No	Yes	Yes	No	No	No	Yes	No	Yes	1	6	Medium Aherence	medium/high	Never	Uncertain	Difficult	2 to 4 times a month	3 or 4	Never	Never	Never	Never	Never	Never	Never	Never	3	No	No	No	yes	No
No	0	0	0	0	Never	1	1	0	0	1	2	Every 3-5 months	No	No	No	No	0	No	No	No	No	No	No	No	No	No	1	7	Medium Aherence	medium/high	Never	Some	Difficult	Never	1 or 2	Never	Never	Never	Never	Never	Never	Never	Never	0	No	No	No	No	No
No	1	1	0	1	Most likely	1	1	0	0	1	1	Monthly	No	No	No	No	0	No	No	No	No	No	No	No	No	No	0.75	6.75	Medium Aherence	medium/high	Rarely	Some	Possible	Monthly/less	3 or 4	Never	less than monthly	less than monthly	less than monthly	less than monthly	monthly	Yes, but not within the last year	Yes, but not within the last year	12	Yes	No	No	No	No
No	1	0	0	0	I can't decide	1	1	0	0	1	1	Every 3-5 months	No	No	No	No	0	No	No	No	No	No	No	No	No	No	0.75	6.75	Medium Aherence	medium/high	Rarely	Some	Easy	Never	1 or 2	Never	Never	Never	Never	Never	Never	Never	Never	0	No	No	No	No	No
No	0	0	0	0	Never	1	1	0	0	1	1	Every 3-5 months	No	No	No	No	1	No	No	No	No	No	No	Yes	No	No	1	8	High Adeherence	medium/high	Never	A lot	Possible	Never	1 or 2	Never	Never	Never	Never	Never	Never	Never	Never	0	No	No	No	No	No
No	0	0	1	1	Never	1	1	0	0	1	1	Every 3-5 months	No	No	No	No	0	Yes	No	No	No	No	No	No	Yes	No	0.5	5.5	Low adherence	Poor	Sometimes	Little	Possible	Never	1 or 2	Never	Never	Never	Never	Never	Never	Never	Never	0	No	No	No	No	No
No	0	0	0	0	Never	1	1	0	0	3	3	Every two month	No	No	No	No	1	No	No	No	No	No	No	Yes	No	No	1	8	High Adeherence	medium/high	Never	Some	Easy	Never	1 or 2	Never	Never	Never	Never	Never	Never	Never	Never	0	No	No	No	No	No
No	0	0	0	0	Never	1	1	0	0	2	3	Every 3-5 months	No	No	No	No	1	No	No	No	No	No	No	Yes	No	No	0.75	7.75	Medium Aherence	medium/high	Rarely	Some	Easy	Never	1 or 2	Never	Never	Never	Never	Never	Never	Never	Never	0	No	No	No	No	No
Yes	0	0	0	1	I can't decide	1	1	0	0	1	1	Every 3-5 months	Yes	No	No	No	1	No	No	Yes	No	No	No	Yes	No	No	0.75	6.75	Medium Aherence	medium/high	Rarely	Uncertain	Possible	Monthly/less	1 or 2	Never	Never	Never	Never	Never	Never	Never	Never	1	No	No	No	No	No
No	0	0	0	0	I can't decide	1	1	0	0	3	2	Every two/three weeks	No	No	No	No	1	No	No	No	No	No	No	Yes	No	No	0.5	7.5	Medium Aherence	medium/high	Sometimes	Little	Possible	Never	1 or 2	Never	Never	Never	Never	Never	Never	Never	Never	0	No	No	No	No	No
No	0	0	0	0	I can't decide	1	1	0	0	2	1	Monthly	No	No	No	No	1	No	No	No	No	No	No	Yes	No	No	0.75	7.75	Medium Aherence	medium/high	Rarely	Some	Easy	2 to 4 times a month	7 or 9	Never	Never	Never	Never	Never	Never	Never	Never	5	No	No	No	yes	No
No	0	0	1	1	Never	1	1	0	0	2	2	Every 3-5 months	No	No	No	No	0	No	Yes	No	No	No	No	No	No	Yes	0.75	5.75	Low adherence	Poor	Rarely	Some	Possible	Never	1 or 2	Never	Never	Never	Never	Never	Never	Never	Never	0	No	No	No	No	No
No	0	0	0	0	Less likely	1	1	0	0	3	3	Every 3-5 months	Yes	No	No	No	0	No	Yes	Yes	No	No	No	No	No	Yes	0.5	4.5	Low adherence	Poor	Sometimes	Some	Possible	Never	1 or 2	Never	Never	Never	Never	Never	Never	Never	Never	0	No	No	No	No	No
No	1	0	0	0	Never	1	1	0	0	2	3	Monthly	No	No	No	No	1	No	Yes	No	No	No	No	Yes	No	Yes	0.5	6.5	Medium Aherence	medium/high	Sometimes	Some	Possible	Monthly/less	1 or 2	Never	Never	Never	Never	Never	Never	Never	Never	1	No	No	No	No	No
No	0	0	0	0	I can't decide	1	1	0	0	1	1	Every 6 or more months	No	No	No	No	0	No	No	No	No	No	No	No	No	No	0.25	6.25	Medium Aherence	medium/high	Mostly	Uncertain	Possible	Monthly/less	3 or 4	Never	Never	Never	Never	Never	Never	Never	Never	2	No	No	No	No	No
No	0	0	0	0	Never	1	1	0	0	2	4	Monthly	No	No	No	No	1	No	No	No	No	No	No	Yes	No	No	0.75	7.75	Medium Aherence	medium/high	Rarely	Uncertain	Possible	Never	1 or 2	Never	Never	Never	Never	Never	Never	Never	Never	0	No	No	No	No	No
No	0	0	0	0	I can't decide	3	1	1	0	2	3	Monthly	No	No	No	No	1	No	No	No	No	No	No	Yes	No	No	0.75	7.75	Medium Aherence	medium/high	Rarely	A lot	Possible	Never	1 or 2	Never	Never	Never	Never	Never	Never	Never	Never	0	No	No	No	No	No
Yes	0	0	0	0	Never	1	1	0	0	7	5	Every two month	No	No	No	No	0	No	Yes	No	No	No	No	No	No	Yes	0.5	5.5	Low adherence	Poor	Sometimes	Some	Possible	Never	1 or 2	Never	Never	Never	Never	Never	Never	Never	Never	0	No	No	No	No	No
No	0	0	0	0	I can't decide	1	1	0	0	3	4	Every two month	No	No	No	No	1	No	No	No	No	No	No	Yes	No	No	0.75	7.75	Medium Aherence	medium/high	Rarely	A lot	Easy	2 to 4 times a month	3 or 4	Never	less than monthly	Never	Never	Never	Never	Never	Never	4	No	No	No	yes	No
No	0	0	0	0	Never	1	1	0	0	3	3	Every 3-5 months	Yes	No	No	No	1	No	No	Yes	No	No	No	Yes	No	No	0.75	6.75	Medium Aherence	medium/high	Rarely	A lot	Easy	Never	1 or 2	Never	Never	Never	Never	Never	Never	Never	Never	0	No	No	No	No	No
No	0	0	0	0	Never	2	0	1	0	2	1	Monthly	No	No	No	No	1	No	No	No	No	No	No	Yes	No	No	0.75	7.75	Medium Aherence	medium/high	Rarely	Little	Difficult	Never	1 or 2	Never	Never	Never	Never	Never	Never	Never	Never	0	No	No	No	No	No
No	0	0	0	0		1	1	0	0	1	1	Every 3-5 months	No	No	No	No	1	No	No	No	No	No	No	Yes	No	No	1	8	High Adeherence	medium/high	Never	Uncertain	Possible	Monthly/less	3 or 4	Never	Never	Never	Never	Never	Never	Never	Never	2	No	No	No	No	No
No	0	0	0	0	Never	1	1	0	0	1	1	Every 3-5 months	No	No	No	Yes	0	No	No	No	No	No	Yes	No	No	No	1	6	Medium Aherence	medium/high	Never	Uncertain	Possible	Monthly/less	1 or 2	Never	Never	Never	Never	Never	Never	Never	Never	1	No	No	No	No	No
No	0	0	0	0	Never	2	0	1	0	2	1	Every two month	Yes	No	No	Yes	1	No	Yes	Yes	No	No	Yes	Yes	No	Yes	0.75	4.75	Low adherence	Poor	Rarely	A lot	Easy	Monthly/less	1 or 2	Never	Never	Never	Never	Never	Never	Never	Never	1	No	No	No	No	No
Yes	1	0	0	0	Never	1	1	0	0	2	3	Every 3-5 months	Yes	Yes	No	Yes	1	No	No	Yes	Yes	No	Yes	Yes	No	No	0.5	4.5	Low adherence	Poor	Sometimes	Uncertain	Possible	Monthly/less	1 or 2	Never	Never	Never	Never	Never	Never	Never	Never	1	No	No	No	No	No
No	0	0	0	0	Never	1	1	0	0	2	4	Every two month	No	No	No	No	1	No	No	No	No	No	No	Yes	No	No	1	8	High Adeherence	medium/high	Never	A lot	Easy	Never	1 or 2	Never	Never	Never	Never	Never	Never	Never	Never	0	No	No	No	No	No
Yes	1	1	1	0	Likely	3	0	0	1	2	2	Monthly	No	Yes	No	No	1	Yes	Yes	No	Yes	No	No	Yes	Yes	Yes	0.5	4.5	Low adherence	Poor	Sometimes	Little	Easy	Never	1 or 2	Never	Never	Never	Never	Never	Never	Never	Never	0	No	No	No	No	No
No	1	0	0	0	I can't decide	3	1	0	1	2	4	Monthly	Yes	No	No	No	1	No	Yes	Yes	No	No	No	Yes	No	Yes	0.5	5.5	Low adherence	Poor	Sometimes	Some	Possible	Never	1 or 2	Never	Never	Never	Never	Never	Never	Never	Never	0	No	No	No	No	No
No	0	0	0	0	I can't decide	3	1	1	0	2	3	Every two month	No	No	No	No	1	No	No	No	No	No	No	Yes	No	No	0.75	7.75	Medium Aherence	medium/high	Rarely	Some	Possible	Never	1 or 2	Never	Never	Never	Never	Never	Never	Never	Never	0	No	No	No	No	No
No	0	0	0	0	Never	1	1	0	0	1	1	Every two month	Yes	No	Yes	No	1	Yes	No	Yes	No	Yes	No	Yes	Yes	No	0.5	4.5	Low adherence	Poor	Sometimes	Some	Possible	Never	1 or 2	Never	Never	Never	Never	Never	Never	Never	Never	0	No	No	No	No	No
No	1	0	0	1	I can't decide	2	0	1	0	2	1	Every two month	No	No	No	No	1	No	No	No	No	No	No	Yes	No	No	1	8	High Adeherence	medium/high	Never	A lot	Easy	2 to 3 times a week	1 or 2	Never	Never	Never	Never	Never	Never	Never	Never	3	No	No	No	yes	No
No	0	0	0	0	Likely	3	1	0	1	7	6	Every two month	No	No	No	No	0	No	Yes	No	No	No	No	No	No	Yes	0.75	5.75	Low adherence	Poor	Rarely	Little	Possible	Never	1 or 2	Never	Never	Never	Never	Never	Never	Never	Never	0	No	No	No	No	No
No	0	0	0	0		1	1	0	0	1	1	Every 3-5 months	Yes	No	Yes	No	1	No	No	Yes	No	Yes	No	Yes	No	No	1	6	Medium Aherence	medium/high	Never	Little	Difficult	Monthly/less	3 or 4	Never	Never	Never	Never	Never	Never	Never	Never	2	No	No	No	No	No
No	0	1	0	1	I can't decide	1	1	0	0	2	2	Every two/three weeks	No	Yes	Yes	No	1	Yes	Yes	No	Yes	Yes	No	Yes	Yes	Yes	0.5	3.5	Low adherence	Poor	Sometimes	A lot	Very easy	Never	1 or 2	Never	Never	Never	Never	Never	Never	Never	Never	0	No	No	No	No	No
No	0	0	0	0	Never	1	1	0	0	2	4	Every two month	No	No	No	No	1	No	No	No	No	No	No	Yes	No	No	0.75	7.75	Medium Aherence	medium/high	Rarely	Uncertain	Difficult	Never	1 or 2	Never	Never	Never	Never	Never	Never	Never	Never	0	No	No	No	No	No
No	0	0	0	0	I can't decide	1	1	0	0	2	2	Every 3-5 months	No	No	No	No	0	No	No	No	No	No	No	No	No	No	0.75	6.75	Medium Aherence	medium/high	Rarely	Some	Possible	Never	1 or 2	Never	Never	Never	Never	Never	Never	Never	Never	0	No	No	No	No	No
No	0	0	0	0	Never	1	1	0	0	1	1	Every 3-5 months	No	No	No	No	1	No	No	No	No	No	No	Yes	No	No	1	8	High Adeherence	medium/high	Never	Little	Possible	Monthly/less	3 or 4	less than monthly	Never	Never	Never	Never	Never	Never	Never	3	No	No	No	No	No
No	0	0	0	1	Never	1	1	0	0	4	2	Every two month	No	No	No	No	0	No	Yes	No	No	No	No	No	No	Yes	0.75	5.75	Low adherence	Poor	Rarely	A lot	Very easy	Monthly/less	3 or 4	Never	Never	Never	Never	Never	Never	Never	Never	2	No	No	No	No	No
No	0	0	0	0	Never	1	1	0	0	2	2	Every two month	No	No	No	No	0	No	No	No	No	No	No	No	No	No	0.75	6.75	Medium Aherence	medium/high	Rarely	Some	Easy	Never	1 or 2	Never	Never	Never	Never	Never	Never	Never	Never	0	No	No	No	No	No
No	0	0	0	0	Never	3	1	1	0	5	5	Every 3-5 months	No	No	No	No	1	No	No	No	No	No	No	Yes	No	No	0.75	7.75	Medium Aherence	medium/high	Rarely	A lot	Very easy	Never	1 or 2	Never	Never	Never	Never	Never	Never	Never	Never	0	No	No	No	No	No
Yes	0	0	0	1	Never	1	1	0	0	4	3	Every two month	Yes	No	No	No	1	No	No	Yes	No	No	No	Yes	No	No	0.5	6.5	Medium Aherence	medium/high	Sometimes	A lot	Possible	2 to 4 times a month	1 or 2	Never	Never	Never	Never	Never	Never	Never	Yes, but not within the last year	4	No	No	No	yes	No
No	0	0	0	0	Never	1	1	0	0	2	2	Every 3-5 months	Yes	No	No	No	1	No	No	Yes	No	No	No	Yes	No	No	0.5	6.5	Medium Aherence	medium/high	Sometimes	A lot	Very easy	Never	1 or 2	Never	Never	Never	Never	Never	Never	Never	Never	0	No	No	No	No	No
No	0	0	0	0	Less likely	1	1	0	0	2	2	Every 3-5 months	No	Yes	No	Yes	0	No	No	No	Yes	No	Yes	No	No	No	1	5	Low adherence	Poor	Never	Some	Possible	Never	1 or 2	Never	Never	Never	Never	Never	Never	Never	Never	0	No	No	No	No	No
No	1	0	0	0	Less likely	1	1	0	0	2	4	Monthly	No	No	No	No	1	No	Yes	No	No	No	No	Yes	No	Yes	0.75	6.75	Medium Aherence	medium/high	Rarely	A lot	Easy	2 to 4 times a month	3 or 4	Never	Never	Never	Never	Never	Never	Yes, but not within the last year	Never	5	No	No	No	yes	No
No	0	0	0	0	I can't decide	1	1	0	0	2	1	Monthly	No	No	No	No	1	No	No	No	No	No	No	Yes	No	No	0.5	7.5	Medium Aherence	medium/high	Sometimes	A lot	Very easy	2 to 4 times a month	3 or 4	Never	Never	Never	Never	Never	Never	Never	Never	3	No	No	No	yes	No
No	0	0	0	0	Never	1	1	0	0	2	3	Monthly	No	No	No	No	1	No	No	No	No	No	No	Yes	No	No	1	8	High Adeherence	medium/high	Never	Some	Possible	Never	1 or 2	Never	Never	Never	Never	Never	Never	Never	Never	0	No	No	No	No	No
No	0	0	0	0	Never	1	1	0	0	1	1	Every 3-5 months	Yes	Yes	Yes	Yes	1	No	No	Yes	Yes	Yes	Yes	Yes	No	No	0.75	3.75	Low adherence	Poor	Rarely	Some	Possible	Never	1 or 2	Never	Never	Never	Never	Never	Never	Never	Never	0	No	No	No	No	No
No	0	0	0	0	I can't decide	2	0	1	0	2	1	Every 3-5 months	No	No	No	No	0	No	No	No	No	No	No	No	No	No	1	7	Medium Aherence	medium/high	Never	Little	Difficult	Never	1 or 2	Never	Never	Never	Never	Never	Never	Never	Never	0	No	No	No	No	No
No	0	0	0	0	I can't decide	1	1	0	0	2	6	Monthly	Yes	No	Yes	Yes	1	Yes	Yes	Yes	No	Yes	Yes	Yes	Yes	Yes	0.5	2.5	Low adherence	Poor	Sometimes	Some	Possible	Never	1 or 2	Never	Never	Never	Never	Never	Never	Never	Never	0	No	No	No	No	No
No	0	0	0	0	I can't decide	1	1	0	0	2	2	Every 3-5 months	No	No	No	No	1	No	No	No	No	No	No	Yes	No	No	0.75	7.75	Medium Aherence	medium/high	Rarely	Some	Difficult	Monthly/less	7 or 9	Never	Never	Never	Never	Never	Never	Never	Yes, but not within the last year	6	No	No	No	No	No
No	0	0	0	0	I can't decide	1	1	0	0	2	2	Monthly	No	No	No	No	1	No	No	No	No	No	No	Yes	No	No	0.75	7.75	Medium Aherence	medium/high	Rarely	Little	Difficult	Never	1 or 2	Never	Never	Never	Never	Never	Never	Never	Never	0	No	No	No	No	No
No	0	0	0	0	I can't decide	3	0	0	1	2	2	Every two month	No	No	No	No	1	No	No	No	No	No	No	Yes	No	No	1	8	High Adeherence	medium/high	Never	A lot	Very easy	Never	1 or 2	Never	Never	Never	Never	Never	Never	Never	Never	0	No	No	No	No	No
No	1	0	1	0	Less likely	1	1	0	0	1	1	Every 3-5 months	Yes	Yes	No	No	0	No	No	Yes	Yes	No	No	No	No	No	0.5	4.5	Low adherence	Poor	Sometimes	Some	Difficult	2 to 4 times a month	3 or 4	less than monthly	Never	Never	Never	Never	Never	Never	Never	4	No	No	No	yes	No
Yes	0	0	0	0	Never	3	1	0	1	2	2	Monthly	No	No	No	No	1	No	No	No	No	No	No	Yes	No	No	1	8	High Adeherence	medium/high	Never	A lot	Very easy	Never	1 or 2	Never	Never	Never	Never	Never	Never	Never	Never	0	No	No	No	No	No
No	0	0	0	1	Never	1	1	0	0	4	2	Monthly	Yes	No	Yes	Yes	1	Yes	Yes	Yes	No	Yes	Yes	Yes	Yes	Yes	0.25	2.25	Low adherence	Poor	Mostly	A lot	Very easy	Monthly/less	3 or 4	Never	Never	Never	Never	Never	Never	Never	Never	2	No	No	No	No	No
No	0	0	0	0	Never	1	1	0	0	2	2	Every two month	No	No	No	No	1	No	No	No	No	No	No	Yes	No	No	1	8	High Adeherence	medium/high	Never	Some	Possible	Never	1 or 2	Never	Never	Never	Never	Never	Never	Never	Never	0	No	No	No	No	No
No	0	0	0	0	Likely	1	1	0	0	2	2	Monthly	No	No	No	No	1	Yes	No	No	No	No	No	Yes	Yes	No	0.75	6.75	Medium Aherence	medium/high	Rarely	Some	Easy	Never	1 or 2	Never	Never	Never	Never	Never	Never	Never	Never	0	No	No	No	No	No
No	0	0	0	0	I can't decide	1	1	0	0	1	1	Every 3-5 months	No	No	No	No	0	No	No	No	No	No	No	No	No	No	0.75	6.75	Medium Aherence	medium/high	Rarely	None	Very difficult	2 to 4 times a month	1 or 2	Never	Never	Never	Never	Never	Never	Never	Never	2	No	No	No	yes	No
No	0	0	0	0	Never	1	1	0	0	2	3	Every two month	Yes	No	No	No	1	No	No	Yes	No	No	No	Yes	No	No	0.75	6.75	Medium Aherence	medium/high	Rarely	A lot	Easy	Never	1 or 2	Never	Never	Never	Never	Never	Never	Never	Never	0	No	No	No	No	No
No	0	0	0	0	I can't decide	1	1	0	0	2	3	Every two month	No	No	No	No	1	No	No	No	No	No	No	Yes	No	No	0.75	7.75	Medium Aherence	medium/high	Rarely	Uncertain	Possible	Never	1 or 2	Never	Never	Never	Never	Never	Never	Never	Never	0	No	No	No	No	No
No	0	0	0	0	Never	1	1	0	0	2	3	Every 3-5 months	No	No	No	No	1	No	No	No	No	No	No	Yes	No	No	0.5	7.5	Medium Aherence	medium/high	Sometimes	Some	Possible	Never	1 or 2	Never	Never	Never	Never	Never	Never	Never	Never	0	No	No	No	No	No
No	0	0	0	0	Never	1	1	0	0	3	2	Every 3-5 months	No	No	No	No	0	No	No	No	No	No	No	No	No	No	1	7	Medium Aherence	medium/high	Never	A lot	Possible	Never	1 or 2	Never	Never	Never	Never	Never	Never	Never	Never	0	No	No	No	No	No
No	0	0	0	0	I can't decide	2	0	1	0	2	1	Every 3-5 months	No	No	No	No	1	No	No	No	No	No	No	Yes	No	No	1	8	High Adeherence	medium/high	Never	Some	Possible	Never	1 or 2	Never	Never	Never	Never	Never	Never	Never	Never	0	No	No	No	No	No
Yes	0	0	0	0	Never	3	1	0	1	3	4	Monthly	No	No	No	No	1	No	No	No	No	No	No	Yes	No	No	1	8	High Adeherence	medium/high	Never	A lot	Possible	Never	1 or 2	Never	Never	Never	Never	Never	Never	Never	Never	0	No	No	No	No	No
No	0	0	0	0	Never	1	1	0	0	2	3	Every 3-5 months	No	No	No	No	1	No	Yes	No	No	No	No	Yes	No	Yes	1	7	Medium Aherence	medium/high	Never	A lot	Easy	Never	1 or 2	Never	Never	Never	Never	Never	Never	Never	Never	0	No	No	No	No	No
No	1	0	0	0	I can't decide	3	1	0	1	2	2	Every two month	No	No	No	No	1	No	Yes	No	No	No	No	Yes	No	Yes	0.75	6.75	Medium Aherence	medium/high	Rarely	Some	Easy	Never	1 or 2	Never	Never	Never	Never	Never	Never	Never	Never	0	No	No	No	No	No
No	0	0	0	0	Never	3	1	1	0	3	2	Every two month	Yes	Yes	No	No	1	No	No	Yes	Yes	No	No	Yes	No	No	0.5	5.5	Low adherence	Poor	Sometimes	A lot	Difficult	Never	1 or 2	Never	Never	Never	Never	Never	Never	Never	Never	0	No	No	No	No	No
No	0	0	0	0	Never	1	1	0	0	1	1	Every 3-5 months	No	No	No	No	0	No	No	No	No	No	No	No	No	No	1	7	Medium Aherence	medium/high	Never	A lot	Easy	Never	1 or 2	Never	Never	Never	Never	Never	Never	Never	Never	0	No	No	No	No	No
No	0	0	0	0	Never	2	0	1	0	2	1	Every two month	No	No	No	No	1	No	Yes	No	No	No	No	Yes	No	Yes	1	7	Medium Aherence	medium/high	Never	A lot	Easy	2 to 4 times a month	3 or 4	Never	Never	Never	Never	Never	Never	Never	Never	3	No	No	No	yes	No
No	0	0	0	0	I can't decide	2	0	1	0	2	1	Every two month	No	No	No	No	1	No	No	No	No	No	No	Yes	No	No	1	8	High Adeherence	medium/high	Never	A lot	Difficult	Monthly/less	1 or 2	Never	Never	Never	Never	Never	Never	Never	Never	1	No	No	No	No	No
No	0	0	0	0	I can't decide	1	1	0	0	3	5	Every 3-5 months	Yes	No	Yes	Yes	1	Yes	Yes	Yes	No	Yes	Yes	Yes	Yes	Yes	0.5	2.5	Low adherence	Poor	Sometimes	Uncertain	Difficult	Never	1 or 2	Never	Never	Never	Never	Never	Never	Never	Never	0	No	No	No	No	No
No	0	0	0	0	I can't decide	1	1	0	0	3	3	Every 3-5 months	No	No	No	No	1	No	No	No	No	No	No	Yes	No	No	0.75	7.75	Medium Aherence	medium/high	Rarely	Little	Difficult	Never	1 or 2	Never	Never	Never	Never	Never	Never	Never	Never	0	No	No	No	No	No
No	1	0	0	1		1	1	0	0	2	2	Every two month	Yes	No	No	Yes	1	No	No	Yes	No	No	Yes	Yes	No	No	0.5	5.5	Low adherence	Poor	Sometimes	Uncertain	Possible	Never	1 or 2	Never	Never	Never	Never	Never	Never	Never	Never	0	No	No	No	No	No
No	0	0	1	1	I can't decide	3	1	1	0	2	3	Monthly	No	No	Yes	No	1	Yes	No	No	No	Yes	No	Yes	Yes	No	0.5	5.5	Low adherence	Poor	Sometimes	Uncertain	Possible	Never	1 or 2	Never	Never	Never	Never	Never	Never	Never	Never	0	No	No	No	No	No
No	0	0	0	1	Never	1	1	0	0	4	3	Monthly	Yes	No	Yes	Yes	1	Yes	Yes	Yes	No	Yes	Yes	Yes	Yes	Yes	0.25	2.25	Low adherence	Poor	Mostly	A lot	Easy	Monthly/less	1 or 2	Never	Never	Never	Never	Never	Never	Never	Never	1	No	No	No	No	No
No	0	0	0	0	I can't decide	1	1	0	0	2	2	Every two month	No	No	No	No	1	No	Yes	No	No	No	No	Yes	No	Yes	0.75	6.75	Medium Aherence	medium/high	Rarely	Little	Difficult	Never	1 or 2	Never	Never	Never	Never	Never	Never	Never	Never	0	No	No	No	No	No
No	0	0	0	0	Never	1	1	0	0	2	2	Every 3-5 months	No	No	No	No	1	No	No	No	No	No	No	Yes	No	No	1	8	High Adeherence	medium/high	Never	A lot	Easy	Never	1 or 2	Never	Never	Never	Never	Never	Never	Never	Never	0	No	No	No	No	No
No	0	0	0	0	I can't decide	1	1	0	0	1	1	Every 6 or more months	No	No	No	No	1	No	No	No	No	No	No	Yes	No	No	1	8	High Adeherence	medium/high	Never	Some	Possible	Monthly/less	1 or 2	Never	Never	Never	Never	Never	Never	Never	Never	1	No	No	No	No	No
No	0	0	0	0	I can't decide	1	1	0	0	2	2	Every two/three weeks	No	No	No	No	0	No	No	No	No	No	No	No	No	No	0.75	6.75	Medium Aherence	medium/high	Rarely	Some	Possible	2 to 3 times a week	1 or 2	Never	Never	Never	Never	Never	Never	Never	Never	3	No	No	No	yes	No
No	1	0	0	0	Less likely	3	0	0	1	3	1	Every 3-5 months	No	No	No	No	0	No	No	No	No	No	No	No	No	No	0.75	6.75	Medium Aherence	medium/high	Rarely	Uncertain	Possible	Never	1 or 2	Never	Never	Never	Never	Never	Never	Never	Never	0	No	No	No	No	No
No	0	0	0	0	Never	1	1	0	0	5	4	Monthly	No	No	No	No	0	No	No	No	No	No	No	No	No	No	0.75	6.75	Medium Aherence	medium/high	Rarely	Little	Possible	Never	1 or 2	Never	Never	Never	Never	Never	Never	Never	Never	0	No	No	No	No	No
No	1	0	1	0	I can't decide	1	1	0	0	2	2	Monthly	Yes	Yes	Yes	Yes	1	Yes	Yes	Yes	Yes	Yes	Yes	Yes	Yes	Yes	0.25	1.25	Low adherence	Poor	Mostly	A lot	Very easy	Monthly/less	3 or 4	Never	Never	Never	Never	Never	Never	Never	Never	2	No	No	No	No	No
No	0	0	1	0	Never	1	1	0	0	2	3	Every two month	No	No	No	No	1	No	No	No	No	No	No	Yes	No	No	0.75	7.75	Medium Aherence	medium/high	Rarely	A lot	Easy	Never	1 or 2	Never	Never	Never	Never	Never	Never	Never	Never	0	No	No	No	No	No
No	0	0	0	0	I can't decide	1	1	0	0	1	1	Every 6 or more months	Yes	No	No	No	1	No	Yes	Yes	No	No	No	Yes	No	Yes	1	6	Medium Aherence	medium/high	Never	A lot	Very easy	Never	1 or 2	Never	Never	Never	Never	Never	Never	Never	Never	0	No	No	No	No	No
No	0	0	0	0	Never	1	1	0	0	1	1	Every 3-5 months	No	No	No	No	0	No	No	No	No	No	No	No	No	No	1	7	Medium Aherence	medium/high	Never	Some	Easy	Never	1 or 2	Never	Never	Never	Never	Never	Never	Never	Never	0	No	No	No	No	No
No	0	0	0	0	Never	1	1	0	0	3	3	Monthly	No	No	No	No	1	No	No	No	No	No	No	Yes	No	No	1	8	High Adeherence	medium/high	Never	A lot	Very easy	Monthly/less	3 or 4	Never	Never	Never	Never	Never	Never	Never	Never	2	No	No	No	No	No
Yes	1	0	0	0	Likely	1	1	0	0	3	2	Every two month	No	No	No	No	1	No	No	No	No	No	No	Yes	No	No	1	8	High Adeherence	medium/high	Never	A lot	Very easy	2 to 4 times a month	3 or 4	Never	Never	Never	Never	Never	Never	Never	Yes within the last year	7	No	No	No	yes	No
No	0	0	0	0	I can't decide	3	1	1	0	2	1	Monthly	No	No	No	No	1	No	Yes	No	No	No	No	Yes	No	Yes	1	7	Medium Aherence	medium/high	Never	Little	Possible	Never	1 or 2	Never	Never	Never	Never	Never	Never	Never	Never	0	No	No	No	No	No
No	0	0	0	1	Never	1	1	0	0	4	3	Monthly	Yes	No	Yes	Yes	1	Yes	Yes	Yes	No	Yes	Yes	Yes	Yes	Yes	0.75	2.75	Low adherence	Poor	Rarely	A lot	Very easy	Monthly/less	3 or 4	Never	Never	Never	Never	Never	Never	Never	Never	2	No	No	No	No	No
No	0	0	0	0	Never	1	1	0	0	2	3	Every 3-5 months	No	No	No	No	1	No	Yes	No	No	No	No	Yes	No	Yes	0.75	6.75	Medium Aherence	medium/high	Rarely	A lot	Easy	Never	1 or 2	Never	Never	Never	Never	Never	Never	Never	Never	0	No	No	No	No	No
No	0	0	0	0	I can't decide	3	1	1	0	2	4	Monthly	No	No	No	No	1	No	Yes	No	No	No	No	Yes	No	Yes	0.5	6.5	Medium Aherence	medium/high	Sometimes	Uncertain	Possible	Never	1 or 2	Never	Never	Never	Never	Never	Never	Never	Never	0	No	No	No	No	No
No	0	0	0	0	Never	2	0	1	0	2	1	Every two month	No	Yes	No	Yes	0	No	No	No	Yes	No	Yes	No	No	No	1	5	Low adherence	Poor	Never	A lot	Very easy	Never	1 or 2	Never	Never	Never	Never	Never	Never	Never	Never	0	No	No	No	No	No
No	0	0	0	0	I can't decide	3	1	1	0	2	5	Monthly	No	No	No	No	1	No	No	No	No	No	No	Yes	No	No	0.75	7.75	Medium Aherence	medium/high	Rarely	Some	Possible	Never	1 or 2	Never	Never	Never	Never	Never	Never	Never	Never	0	No	No	No	No	No
No	0	0	0	0	Never	1	1	0	0	4	4	Monthly	No	No	No	No	1	No	Yes	No	No	No	No	Yes	No	Yes	0.75	6.75	Medium Aherence	medium/high	Rarely	Uncertain	Possible	Never	1 or 2	Never	Never	Never	Never	Never	Never	Never	Never	0	No	No	No	No	No
No	0	0	0	0	I can't decide	1	1	0	0	2	2	Every two month	No	No	No	No	1	No	No	No	No	No	No	Yes	No	No	0.75	7.75	Medium Aherence	medium/high	Rarely	Uncertain	Difficult	Never	1 or 2	Never	Never	Never	Never	Never	Never	Never	Never	0	No	No	No	No	No
Yes	1	0	0	1	Never	1	1	0	0	4	4	Monthly	Yes	Yes	No	Yes	1	No	Yes	Yes	Yes	No	Yes	Yes	No	Yes	0.25	3.25	Low adherence	Poor	Mostly	A lot	Very easy	Monthly/less	3 or 4	Never	Never	Never	Never	Never	Never	Never	Never	2	No	No	No	No	No
No	0	0	0	0	Never	3	1	1	0	3	4	Monthly	No	No	No	No	1	No	No	No	No	No	No	Yes	No	No	1	8	High Adeherence	medium/high	Never	A lot	Easy	Never	1 or 2	Never	Never	Never	Never	Never	Never	Never	Never	0	No	No	No	No	No
No	0	0	0	0	I can't decide	1	1	0	0	2	2	Every 3-5 months	No	No	No	No	1	No	No	No	No	No	No	Yes	No	No	0.75	7.75	Medium Aherence	medium/high	Rarely	Some	Possible	Never	1 or 2	Never	Never	Never	Never	Never	Never	Never	Never	0	No	No	No	No	No
No	0	0	1	0	Never	1	1	0	0	1	4	Every two month	No	No	No	No	0	No	No	No	No	No	No	No	No	No	1	7	Medium Aherence	medium/high	Never	Some	Easy	Never	1 or 2	Never	Never	Never	Never	Never	Never	Never	Never	0	No	No	No	No	No
No	0	0	0	0	Never	2	0	1	0	2	1	Monthly	No	No	No	No	1	No	No	No	No	No	No	Yes	No	No	0.75	7.75	Medium Aherence	medium/high	Rarely	A lot	Very easy	Never	1 or 2	Never	Never	Never	Never	Never	Never	Never	Never	0	No	No	No	No	No
No	0	0	0	0	Never	1	1	0	0	2	3	Every 3-5 months	No	No	No	No	0	No	No	No	No	No	No	No	No	No	0.75	6.75	Medium Aherence	medium/high	Rarely	Some	Possible	Monthly/less	1 or 2	Never	Never	Never	Never	Never	Never	Never	Yes within the last year	5	No	No	No	No	No
No	0	0	0	0	Never	1	1	0	0	2	2	Every two month	No	No	No	No	1	No	Yes	No	No	No	No	Yes	No	Yes	1	7	Medium Aherence	medium/high	Never	A lot	Easy	Never	1 or 2	Never	Never	Never	Never	Never	Never	Never	Never	0	No	No	No	No	No
No	0	0	0	0	I can't decide	3	1	0	1	5	3	Every two month	No	No	No	No	1	No	No	No	No	No	No	Yes	No	No	1	8	High Adeherence	medium/high	Never	Some	Easy	Never	1 or 2	Never	Never	Never	Never	Never	Never	Never	Never	0	No	No	No	No	No
No	1	0	0	0	I can't decide	1	1	0	0	2	2	Every two month	No	No	No	No	1	No	No	No	No	No	No	Yes	No	No	1	8	High Adeherence	medium/high	Never	A lot	Very easy	Monthly/less	3 or 4	Never	Never	Never	Never	Never	Never	Never	Yes within the last year	6	No	No	No	No	No
No	0	0	0	0	Never	1	1	0	0	1	4	Every 3-5 months	No	No	No	No	1	No	Yes	No	No	No	No	Yes	No	Yes	0.75	6.75	Medium Aherence	medium/high	Rarely	A lot	Possible	Never	1 or 2	Never	Never	Never	Never	Never	Never	Never	Never	0	No	No	No	No	No
Yes	0	0	0	0	Never	2	0	1	0	2	1	Monthly	Yes	No	No	Yes	1	No	Yes	Yes	No	No	Yes	Yes	No	Yes	0.75	4.75	Low adherence	Poor	Rarely	A lot	Easy	Monthly/less	3 or 4	Never	Never	Never	Never	Never	Never	Never	Never	2	No	No	No	No	No
Yes	0	0	0	1	Never	1	1	0	0	1	2	Every 3-5 months	Yes	No	Yes	No	1	No	No	Yes	No	Yes	No	Yes	No	No	1	6	Medium Aherence	medium/high	Never	Little	Possible	Monthly/less	3 or 4	Never	Never	Never	Never	Never	Never	Never	Never	2	No	No	No	No	No
Yes	1	1	0	1		1	1	0	0	1	1	Every 3-5 months	No	No	No	No	1	No	No	No	No	No	No	Yes	No	No	0.75	7.75	Medium Aherence	medium/high	Rarely	A lot	Easy	Never	1 or 2	Never	Never	Never	Never	Never	Never	Never	Never	0	No	No	No	No	No
No	0	0	0	0	Never	1	1	0	0	2	1	Monthly	No	No	No	No	1	No	No	No	No	No	No	Yes	No	No	1	8	High Adeherence	medium/high	Never	Some	Easy	Never	1 or 2	Never	Never	Never	Never	Never	Never	Never	Never	0	No	No	No	No	No
No	0	0	0	0	Never	1	1	0	0	2	2	Monthly	No	No	No	No	1	No	No	No	No	No	No	Yes	No	No	1	8	High Adeherence	medium/high	Never	Some	Easy	Monthly/less	3 or 4	Never	Never	Never	Never	Never	Never	Never	Never	2	No	No	No	No	No
Yes	0	1	0	1	Most likely	1	1	0	0	2	3	Monthly	No	No	No	No	1	No	No	No	No	No	No	Yes	No	No	1	8	High Adeherence	medium/high	Never	A lot	Easy	Never	1 or 2	Never	Never	Never	Never	Never	Never	Never	Never	0	No	No	No	No	No
No	0	0	0	0	Never	1	1	0	0	1	1	Every 6 or more months	No	No	No	No	1	No	No	No	No	No	No	Yes	No	No	1	8	High Adeherence	medium/high	Never	Some	Easy	Monthly/less	3 or 4	Never	Never	Never	Never	Never	Never	Never	Never	2	No	No	No	No	No
No	0	0	0	0	Never	1	1	0	0	2	1	Monthly	No	No	No	No	1	No	No	No	No	No	No	Yes	No	No	1	8	High Adeherence	medium/high	Never	Some	Easy	Never	1 or 2	Never	Never	Never	Never	Never	Never	Never	Never	0	No	No	No	No	No
Yes	0	0	0	0	Never	3	1	1	0	12	8	Every two month	No	No	No	No	0	No	No	No	No	No	No	No	No	No	0.75	6.75	Medium Aherence	medium/high	Rarely	Little	Possible	Never	1 or 2	Never	Never	Never	Never	Never	Never	Never	Never	0	No	No	No	No	No
No	0	0	0	0	Never	1	1	0	0	2	2	Monthly	No	No	No	No	1	No	Yes	No	No	No	No	Yes	No	Yes	1	7	Medium Aherence	medium/high	Never	Little	Possible	Never	1 or 2	Never	Never	Never	Never	Never	Never	Never	Never	0	No	No	No	No	No
No	0	0	0	0	Never	2	0	1	0	2	1	Every 3-5 months	Yes	No	No	No	1	No	No	Yes	No	No	No	Yes	No	No	0.75	6.75	Medium Aherence	medium/high	Rarely	A lot	Difficult	Never	1 or 2	Never	Never	Never	Never	Never	Never	Never	Never	0	No	No	No	No	No
Yes	1	1	0	1	Most likely	1	1	0	0	1	1	Every two month	No	No	No	No	1	No	Yes	No	No	No	No	Yes	No	Yes	0.5	6.5	Medium Aherence	medium/high	Sometimes	Some	Easy	Monthly/less	3 or 4	Never	less than monthly	less than monthly	monthly	monthly	less than monthly	Yes within the last year	Yes, but not within the last year	15	Yes	Yes	No	No	No
No	1	0	0	0	I can't decide	1	1	0	0	2	4	Monthly	No	No	No	No	1	No	Yes	No	No	No	No	Yes	No	Yes	0.75	6.75	Medium Aherence	medium/high	Rarely	A lot	Easy	Never	1 or 2	Never	Never	Never	Never	Never	Never	Never	Never	0	No	No	No	No	No
No	1	0	0	0	I can't decide	3	0	0	1	2	2	Monthly	No	No	No	No	1	No	No	No	No	No	No	Yes	No	No	1	8	High Adeherence	medium/high	Never	A lot	Very easy	Never	1 or 2	Never	Never	Never	Never	Never	Never	Never	Never	0	No	No	No	No	No
No	0	0	0	0	Never	1	1	0	0	2	2	Every two month	No	No	No	No	1	No	No	No	No	No	No	Yes	No	No	1	8	High Adeherence	medium/high	Never	Little	Possible	Never	1 or 2	Never	Never	Never	Never	Never	Never	Never	Never	0	No	No	No	No	No
Yes	0	0	0	0	I can't decide	3	0	0	1	1	1	Every two month	No	No	No	No	1	No	No	No	No	No	No	Yes	No	No	1	8	High Adeherence	medium/high	Never	Some	Possible	Never	1 or 2	Never	Never	Never	Never	Never	Never	Never	Never	0	No	No	No	No	No
No	0	0	0	1	Never	2	0	1	0	2	1	Monthly	No	No	No	No	1	No	No	No	No	No	No	Yes	No	No	1	8	High Adeherence	medium/high	Never	A lot	Very easy	Never	1 or 2	Never	Never	Never	Never	Never	Never	Never	Never	0	No	No	No	No	No
No	0	0	0	0	Never	1	1	0	0	2	7	Monthly	No	No	No	No	1	No	Yes	No	No	No	No	Yes	No	Yes	0.75	6.75	Medium Aherence	medium/high	Rarely	Little	Possible	Never	1 or 2	Never	Never	Never	Never	Never	Never	Never	Never	0	No	No	No	No	No
No	0	0	0	0	Never	1	1	0	0	1	1	Every 6 or more months	No	No	No	No	0	No	No	No	No	No	No	No	No	No	0.75	6.75	Medium Aherence	medium/high	Rarely	Some	Easy	Never	1 or 2	Never	Never	Never	Never	Never	Never	Never	Never	0	No	No	No	No	No
Yes	1	1	0	1	Most likely	1	1	0	0	1	1	Every two month	No	No	No	No	1	No	No	No	No	No	No	Yes	No	No	0.5	7.5	Medium Aherence	medium/high	Sometimes	Little	Possible	Never	1 or 2	Never	Never	Never	Never	Never	Never	Never	Never	0	No	No	No	No	No
No	0	0	0	1	I can't decide	1	1	0	0	2	2	Every two month	No	No	No	No	1	No	Yes	No	No	No	No	Yes	No	Yes	0.75	6.75	Medium Aherence	medium/high	Rarely	Uncertain	Possible	Monthly/less	1 or 2	Never	Never	Never	Never	Never	Never	Never	Yes, but not within the last year	3	No	No	No	No	No
Yes	1	0	0	0	I can't decide	1	1	0	0	3	3	Monthly	No	No	No	No	1	No	No	No	No	No	No	Yes	No	No	1	8	High Adeherence	medium/high	Never	A lot	Very easy	Never	1 or 2	Never	Never	Never	Never	Never	Never	Never	Never	0	No	No	No	No	No
No	0	0	0	0	Never	1	1	0	0	1	1	Every 6 or more months	No	No	No	Yes	1	No	No	No	No	No	Yes	Yes	No	No	1	7	Medium Aherence	medium/high	Never	A lot	Easy	Never	1 or 2	Never	Never	Never	Never	Never	Never	Never	Never	0	No	No	No	No	No
No	1	1	0	0	Likely	1	1	0	0	2	2	Monthly	No	No	No	No	0	No	No	No	No	No	No	No	No	No	0.75	6.75	Medium Aherence	medium/high	Rarely	A lot	Easy	Never	1 or 2	Never	Never	Never	Never	Never	Never	Never	Never	0	No	No	No	No	No
No	0	0	0	0	Never	1	1	0	0	1	1	Every 6 or more months	No	No	No	No	1	No	No	No	No	No	No	Yes	No	No	1	8	High Adeherence	medium/high	Never	A lot	Easy	Never	1 or 2	Never	Never	Never	Never	Never	Never	Never	Never	0	No	No	No	No	No
No	1	1	0	1	I can't decide	1	1	0	0	1	1	Every 3-5 months	No	No	No	Yes	1	No	No	No	No	No	Yes	Yes	No	No	0.5	6.5	Medium Aherence	medium/high	Sometimes	Some	Possible	Monthly/less	3 or 4	Never	less than monthly	less than monthly	less than monthly	less than monthly	less than monthly	Yes within the last year	Yes within the last year	15	Yes	Yes	No	No	Yes
No	0	0	0	0	Never	1	1	0	0	3	3	Every 3-5 months	No	No	No	No	1	No	No	No	No	No	No	Yes	No	No	0.75	7.75	Medium Aherence	medium/high	Rarely	A lot	Very easy	Never	1 or 2	Never	Never	Never	Never	Never	Never	Never	Never	0	No	No	No	No	No
No	1	1	0	1	Never	2	0	1	0	2	1	Every two month	No	No	No	No	1	No	No	No	No	No	No	Yes	No	No	1	8	High Adeherence	medium/high	Never	A lot	Easy	Never	1 or 2	Never	Never	Never	Never	Never	Never	Never	Never	0	No	No	No	No	No
No	0	0	0	0	Less likely	3	1	1	0	2	3	Every 3-5 months	No	No	Yes	No	1	No	Yes	No	No	Yes	No	Yes	No	Yes	0.75	5.75	Low adherence	Poor	Rarely	Some	Difficult	Never	1 or 2	Never	Never	Never	Never	Never	Never	Never	Never	0	No	No	No	No	No
Yes	1	1	0	1	Most likely	1	1	0	0	2	1	Monthly	No	No	No	No	1	No	No	No	No	No	No	Yes	No	No	1	8	High Adeherence	medium/high	Never	A lot	Easy	Never	1 or 2	Never	Never	Never	Never	Never	Never	Never	Never	0	No	No	No	No	No
No	1	0	0	0	Likely	1	1	0	0	2	5	Every two month	No	No	No	No	1	No	Yes	No	No	No	No	Yes	No	Yes	0.75	6.75	Medium Aherence	medium/high	Rarely	Some	Easy	Never	1 or 2	Never	Never	Never	Never	Never	Never	Never	Never	0	No	No	No	No	No
No	0	0	0	0	Less likely	3	1	1	0	2	2	Every 3-5 months	No	No	No	No	1	No	No	No	No	No	No	Yes	No	No	1	8	High Adeherence	medium/high	Never	Some	Possible	Never	1 or 2	Never	Never	Never	Never	Never	Never	Never	Never	0	No	No	No	No	No
No	0	0	0	0	Less likely	1	1	0	0	1	1	Every two month	No	No	No	No	1	No	No	No	No	No	No	Yes	No	No	0.75	7.75	Medium Aherence	medium/high	Rarely	A lot	Easy	Monthly/less	3 or 4	less than monthly	monthly	Never	less than monthly	monthly	Never	Never	Never	8	Yes	No	No	No	No
Yes	1	1	0	1	Most likely	1	1	0	0	1	1	Every 3-5 months	No	Yes	No	No	1	No	No	No	Yes	No	No	Yes	No	No	0.75	6.75	Medium Aherence	medium/high	Rarely	Some	Easy	Monthly/less	3 or 4	Never	less than monthly	less than monthly	less than monthly	monthly	less than monthly	Yes within the last year	Never	12	Yes	No	No	No	No
No	0	0	0	0	I can't decide	1	1	0	0	2	2	Monthly	No	No	No	No	1	No	No	No	No	No	No	Yes	No	No	1	8	High Adeherence	medium/high	Never	Some	Easy	Monthly/less	1 or 2	Never	Never	Never	Never	Never	Never	Never	Yes within the last year	5	No	No	No	No	No
No	0	0	0	0	Never	1	1	0	0	2	2	Every 6 or more months	No	No	No	No	0	No	No	No	No	No	No	No	No	No	0.75	6.75	Medium Aherence	medium/high	Rarely	Uncertain	Possible	Never	1 or 2	Never	Never	Never	Never	Never	Never	Never	Never	0	No	No	No	No	No
No	0	0	0	0	Never	1	1	0	0	2	2	Every two month	No	No	No	No	1	No	No	No	No	No	No	Yes	No	No	1	8	High Adeherence	medium/high	Never	A lot	Possible	Never	1 or 2	Never	Never	Never	Never	Never	Never	Never	Never	0	No	No	No	No	No
No	0	0	0	0	Never	1	1	0	0	1	2	Every 3-5 months	No	No	No	No	1	No	No	No	No	No	No	Yes	No	No	1	8	High Adeherence	medium/high	Never	Uncertain	Possible	Monthly/less	1 or 2	Never	Never	Never	Never	Never	Never	Never	Never	1	No	No	No	No	No
No	0	0	0	0	Never	1	1	0	0	2	2	Every 3-5 months	No	No	No	No	1	No	No	No	No	No	No	Yes	No	No	0.75	7.75	Medium Aherence	medium/high	Rarely	A lot	Very easy	Never	1 or 2	Never	Never	Never	Never	Never	Never	Never	Never	0	No	No	No	No	No
No	0	0	0	0	Never	2	0	1	0	1	3	Every two/three weeks	No	No	No	No	0	No	Yes	No	No	No	No	No	No	Yes	1	6	Medium Aherence	medium/high	Never	Some	Possible	Never	1 or 2	Never	Never	Never	Never	Never	Never	Never	Never	0	No	No	No	No	No
No	0	0	0	0	Less likely	1	1	0	0	1	2	Every two month	No	No	No	No	1	No	No	No	No	No	No	Yes	No	No	1	8	High Adeherence	medium/high	Never	Uncertain	Possible	Never	1 or 2	Never	Never	Never	Never	Never	Never	Never	Never	0	No	No	No	No	No
No	0	0	0	0	Never	1	1	0	0	2	2	Every 3-5 months	No	No	No	No	1	No	No	No	No	No	No	Yes	No	No	1	8	High Adeherence	medium/high	Never	Some	Possible	Monthly/less	1 or 2	Never	Never	Never	Never	Never	Never	Never	Never	1	No	No	No	No	No
No	0	0	0	0	Less likely	1	1	0	0	2	2	Every 3-5 months	No	No	No	No	1	No	No	No	No	No	No	Yes	No	No	0.75	7.75	Medium Aherence	medium/high	Rarely	Some	Possible	Never	1 or 2	Never	Never	Never	Never	Never	Never	Never	Never	0	No	No	No	No	No
No	0	0	0	0	Never	1	1	0	0	3	3	Monthly	No	No	No	No	0	No	No	No	No	No	No	No	No	No	1	7	Medium Aherence	medium/high	Never	Some	Possible	Never	1 or 2	Never	Never	Never	Never	Never	Never	Never	Never	0	No	No	No	No	No
No	0	0	0	0	Less likely	1	1	0	0	2	4	Monthly	Yes	Yes	No	Yes	0	Yes	Yes	Yes	Yes	No	Yes	No	Yes	Yes	0.25	1.25	Low adherence	Poor	Mostly	A lot	Easy	Never	1 or 2	Never	Never	Never	Never	Never	Never	Never	Never	0	No	No	No	No	No
No	0	0	0	1	I can't decide	1	1	0	0	2	5	Monthly	Yes	Yes	Yes	Yes	1	No	Yes	Yes	Yes	Yes	Yes	Yes	No	Yes	0.25	2.25	Low adherence	Poor	Mostly	Little	Difficult	Monthly/less	1 or 2	Never	Never	Never	Never	less than monthly	Never	Never	Yes, but not within the last year	4	No	No	No	No	No
No	0	0	0	0	I can't decide	3	1	1	0	2	2	Every 3-5 months	No	No	No	No	1	No	No	No	No	No	No	Yes	No	No	1	8	High Adeherence	medium/high	Never	Some	Possible	Never	1 or 2	Never	Never	Never	Never	Never	Never	Never	Never	0	No	No	No	No	No
Yes	1	0	0	1	Likely	1	1	0	0	1	1	Every 3-5 months	No	No	No	No	1	No	No	No	No	No	No	Yes	No	No	0.75	7.75	Medium Aherence	medium/high	Rarely	Some	Possible	Never	1 or 2	Never	Never	Never	Never	Never	Never	Never	Never	0	No	No	No	No	No
No	0	0	0	0	Never	1	1	0	0	2	2	Every two month	No	No	No	No	1	No	No	No	No	No	No	Yes	No	No	1	8	High Adeherence	medium/high	Never	A lot	Very easy	Never	1 or 2	Never	Never	Never	Never	Never	Never	Never	Never	0	No	No	No	No	No
Yes	1	0	0	1	Most likely	1	1	0	0	1	1	Every 3-5 months	Yes	No	Yes	Yes	1	Yes	Yes	Yes	No	Yes	Yes	Yes	Yes	Yes	0.5	2.5	Low adherence	Poor	Sometimes	Uncertain	Possible	Never	1 or 2	Never	Never	Never	Never	Never	Never	Never	Never	0	No	No	No	No	No
No	0	0	0	0		1	1	0	0	2	3	Monthly	No	No	No	No	1	No	No	No	No	No	No	Yes	No	No	1	8	High Adeherence	medium/high	Never	Uncertain	Possible	Never	1 or 2	Never	Never	Never	Never	Never	Never	Never	Never	0	No	No	No	No	No
No	0	0	0	0	Never	1	1	0	0	2	1	Every 3-5 months	No	No	No	No	1	No	No	No	No	No	No	Yes	No	No	1	8	High Adeherence	medium/high	Never	A lot	Easy	Never	1 or 2	Never	Never	Never	Never	Never	Never	Never	Never	0	No	No	No	No	No
No	0	0	0	0	Never	1	1	0	0	2	1	Monthly	No	No	No	No	1	No	No	No	No	No	No	Yes	No	No	0.75	7.75	Medium Aherence	medium/high	Rarely	Some	Easy	Never	1 or 2	Never	Never	Never	Never	Never	Never	Never	Never	0	No	No	No	No	No
No					Never	2	0	1	0	2	4	Every two/three weeks	No	No	No	No	1	No	Yes	No	No	No	No	Yes	No	Yes	1	7	Medium Aherence	medium/high	Never	A lot	Difficult	Monthly/less	1 or 2	Never	Never	Never	Never	Never	Never	Never	Never	1	No	No	No	No	No
No	0	0	0	0	Likely	2	0	1	0	2	1	Every two month	No	No	No	No	1	No	No	No	No	No	No	Yes	No	No	0.75	7.75	Medium Aherence	medium/high	Rarely	Some	Difficult	Never	1 or 2	Never	Never	Never	Never	Never	Never	Never	Never	0	No	No	No	No	No
Yes	0	0	0	0	Never	3	1	1	0	2	3	Monthly	No	No	No	No	1	No	No	No	No	No	No	Yes	No	No	1	8	High Adeherence	medium/high	Never	Some	Easy	2 to 3 times a week	5 or 6	Never	Never	Never	Never	Never	Never	Never	Never	5	No	No	No	yes	No
No	0	0	0	0		1	1	0	0	1	2	Every 3-5 months	Yes	No	No	No	1	No	No	Yes	No	No	No	Yes	No	No	0.75	6.75	Medium Aherence	medium/high	Rarely	Uncertain	Possible	Monthly/less	1 or 2	Never	Never	Never	Never	Never	Never	Never	Never	1	No	No	No	No	No
No	0	0	0	0	Never	2	0	1	0	5	3	Every two month	Yes	Yes	No	Yes	1	No	Yes	Yes	Yes	No	Yes	Yes	No	Yes	0.5	3.5	Low adherence	Poor	Sometimes	Some	Very easy	Never	1 or 2	Never	Never	Never	Never	Never	Never	Never	Never	0	No	No	No	No	No
Yes	0	0	0	0	Never	1	1	0	0	1	1	Monthly	No	No	No	No	1	No	No	No	No	No	No	Yes	No	No	1	8	High Adeherence	medium/high	Never	A lot	Very easy	Never	1 or 2	Never	Never	Never	Never	Never	Never	Never	Never	0	No	No	No	No	No
No	1	0	0	0	I can't decide	1	1	0	0	2	1	Every 3-5 months	No	No	No	No	1	No	No	No	No	No	No	Yes	No	No	1	8	High Adeherence	medium/high	Never	Some	Possible	Never	1 or 2	Never	Never	Never	Never	Never	Never	Never	Never	0	No	No	No	No	No
Yes	0	1	1	1	Less likely	1	1	0	0	2	1	Monthly	No	No	No	No	1	No	No	No	No	No	No	Yes	No	No	0.75	7.75	Medium Aherence	medium/high	Rarely	Some	Easy	Never	1 or 2	Never	Never	Never	Never	Never	Never	Never	Never	0	No	No	No	No	No
Yes	0	0	0	0	Never	1	1	0	0	7	3	Monthly	No	No	No	No	1	No	No	No	No	No	No	Yes	No	No	1	8	High Adeherence	medium/high	Never	A lot	Easy	Monthly/less	1 or 2	Never	Never	Never	Never	Never	Never	Never	Yes, but not within the last year	3	No	No	No	No	No
No	0	0	0	0	I can't decide	1	1	0	0	2	2	Every 3-5 months	No	No	No	No	1	No	Yes	No	No	No	No	Yes	No	Yes	0.75	6.75	Medium Aherence	medium/high	Rarely	Uncertain	Possible	Never	1 or 2	Never	Never	Never	Never	Never	Never	Never	Never	0	No	No	No	No	No
Yes	0	0	0	0	Never	3	0	1	1	6	5	Every two/three weeks	No	No	No	No	1	No	No	No	No	No	No	Yes	No	No	1	8	High Adeherence	medium/high	Never	A lot	Easy	Never	1 or 2	Never	Never	Never	Never	Never	Never	Never	Never	0	No	No	No	No	No
Yes	1	1	0	1	Most likely	1	1	0	0	1	1	Every 3-5 months	No	Yes	No	No	1	No	No	No	Yes	No	No	Yes	No	No	0.75	6.75	Medium Aherence	medium/high	Rarely	Some	Easy	Monthly/less	3 or 4	Never	less than monthly	less than monthly	less than monthly	monthly	less than monthly	Yes within the last year	Never	12	Yes	No	No	No	No
Yes	1	1	0	1	Most likely	1	1	0	0	1	1	Every 3-5 months	No	No	No	No	1	No	No	No	No	No	No	Yes	No	No	0.5	7.5	Medium Aherence	medium/high	Sometimes	Some	Easy	Monthly/less	1 or 2	Never	less than monthly	less than monthly	monthly	monthly	less than monthly	Yes within the last year	Yes, but not within the last year	14	Yes	No	No	No	No
No	0	0	0	0	Never	2	0	1	0	2	1	Monthly	Yes	Yes	No	No	1	No	Yes	Yes	Yes	No	No	Yes	No	Yes	0.5	4.5	Low adherence	Poor	Sometimes	Some	Very easy	Never	1 or 2	Never	Never	Never	Never	Never	Never	Never	Never	0	No	No	No	No	No
No	1	0	0	0	I can't decide	1	1	0	0	2	3	Every 3-5 months	No	No	No	Yes	1	No	Yes	No	No	No	Yes	Yes	No	Yes	0.75	5.75	Low adherence	Poor	Rarely	A lot	Easy	Never	1 or 2	Never	Never	Never	Never	Never	Never	Never	Never	0	No	No	No	No	No
No	0	0	0	0	I can't decide	1	1	0	0	1	1	Every 6 or more months	No	No	No	No	0	No	No	No	No	No	No	No	No	No	1	7	Medium Aherence	medium/high	Never	A lot	Easy	Never	1 or 2	Never	Never	Never	Never	Never	Never	Never	Never	0	No	No	No	No	No
No	0	0	0	0	I can't decide	2	0	1	0	2	1	Every 3-5 months	No	No	No	No	1	No	No	No	No	No	No	Yes	No	No	0.75	7.75	Medium Aherence	medium/high	Rarely	Some	Possible	Never	1 or 2	Never	Never	Never	Never	Never	Never	Never	Never	0	No	No	No	No	No
No	0	0	0	0	Never	2	0	1	0	2	1	Monthly	No	No	No	No	1	No	No	No	No	No	No	Yes	No	No	0.75	7.75	Medium Aherence	medium/high	Rarely	A lot	Easy	Monthly/less	3 or 4	Never	Never	Never	Never	Never	Never	Never	Never	2	No	No	No	No	No
No	0	0	0	0	I can't decide	1	1	0	0	1	1	Every two month	No	No	No	No	1	No	No	No	No	No	No	Yes	No	No	1	8	High Adeherence	medium/high	Never	Some	Possible	Never	1 or 2	Never	Never	Never	Never	Never	Never	Never	Never	0	No	No	No	No	No
No	0	0	0	0	Never	1	1	0	0	1	1	Every 3-5 months	No	No	No	No	0	No	No	No	No	No	No	No	No	No	1	7	Medium Aherence	medium/high	Never	Little	Easy	Monthly/less	1 or 2	less than monthly	Never	Never	Never	Never	Never	Never	Never	2	No	No	No	No	No
No	0	0	0	0	I can't decide	1	1	0	0	2	5	Every two month	Yes	No	No	No	1	No	Yes	Yes	No	No	No	Yes	No	Yes	0.5	5.5	Low adherence	Poor	Sometimes	Some	Easy	Never	1 or 2	Never	Never	Never	Never	Never	Never	Never	Never	0	No	No	No	No	No
No	0	0	0	0	Less likely	1	1	0	0	3	3	Every 3-5 months	No	No	No	No	0	No	No	No	No	No	No	No	No	No	0.75	6.75	Medium Aherence	medium/high	Rarely	Some	Possible	Never	1 or 2	Never	Never	Never	Never	Never	Never	Never	Never	0	No	No	No	No	No
No	1	1	0	0		1	1	0	0	3	3	Every two month	No	No	No	No	1	No	No	No	No	No	No	Yes	No	No	1	8	High Adeherence	medium/high	Never	A lot	Very easy	Never	1 or 2	Never	Never	Never	Never	Never	Never	Never	Never	0	No	No	No	No	No
Yes	0	0	0	1	Most likely	1	1	0	0	1	1	Every 3-5 months	No	No	No	No	1	No	No	No	No	No	No	Yes	No	No	1	8	High Adeherence	medium/high	Never	Some	Possible	Monthly/less	1 or 2	Never	Never	Never	Never	Never	Never	Never	Never	1	No	No	No	No	No
No	0	0	0	0	I can't decide	1	1	0	0	2	3	Every two month	No	No	No	No	1	No	No	No	No	No	No	Yes	No	No	0.75	7.75	Medium Aherence	medium/high	Rarely	Uncertain	Possible	Never	1 or 2	Never	Never	Never	Never	Never	Never	Never	Never	0	No	No	No	No	No
No	0	0	0	0	Never	1	1	0	0	5	4	Every 3-5 months	No	No	No	No	1	No	Yes	No	No	No	No	Yes	No	Yes	1	7	Medium Aherence	medium/high	Never	A lot	Easy	Never	1 or 2	Never	Never	Never	Never	Never	Never	Never	Never	0	No	No	No	No	No
No	0	0	0	0	I can't decide	1	1	0	0	2	1	Every 3-5 months	No	No	No	No	1	No	Yes	No	No	No	No	Yes	No	Yes	0.5	6.5	Medium Aherence	medium/high	Sometimes	Little	Difficult	Never	1 or 2	Never	Never	Never	Never	Never	Never	Never	Never	0	No	No	No	No	No
No	0	0	0	0	Never	1	1	0	0	2	1	Monthly	No	No	No	No	1	No	No	No	No	No	No	Yes	No	No	1	8	High Adeherence	medium/high	Never	A lot	Very easy	Never	1 or 2	Never	Never	Never	Never	Never	Never	Never	Never	0	No	No	No	No	No
No	0	0	0	0	Never	1	1	0	0	1	1	Every 6 or more months	No	No	No	No	1	No	No	No	No	No	No	Yes	No	No	1	8	High Adeherence	medium/high	Never	Uncertain	Easy	Monthly/less	1 or 2	Never	Never	Never	Never	Never	Never	Never	Never	1	No	No	No	No	No
No	0	0	0	0	I can't decide	3	1	1	0	2	3	Every 3-5 months	No	No	No	Yes	1	No	No	No	No	No	Yes	Yes	No	No	0.5	6.5	Medium Aherence	medium/high	Sometimes	Some	Difficult	Never	1 or 2	Never	Never	Never	Never	Never	Never	Never	Never	0	No	No	No	No	No
No	0	0	0	0	Never	2	0	1	0	2	1	Every two month	No	No	No	No	1	No	No	No	No	No	No	Yes	No	No	1	8	High Adeherence	medium/high	Never	A lot	Very easy	2 to 4 times a month	3 or 4	Never	Never	Never	Never	Never	Never	Never	Yes within the last year	7	No	No	No	yes	No
No	0	0	0	0	Never	1	1	0	0	1	1	Every 3-5 months	No	No	No	No	1	No	No	No	No	No	No	Yes	No	No	1	8	High Adeherence	medium/high	Never	Some	Very easy	Never	1 or 2	Never	Never	Never	Never	Never	Never	Never	Never	0	No	No	No	No	No
No	0	0	0	0	Never	1	1	0	0	2	1	Monthly	No	No	No	No	1	No	No	No	No	No	No	Yes	No	No	1	8	High Adeherence	medium/high	Never	A lot	Easy	Never	1 or 2	Never	Never	Never	Never	Never	Never	Never	Never	0	No	No	No	No	No
Yes	1	1	1	1	Likely	1	1	0	0	2	3	Monthly	No	No	No	No	1	No	No	No	No	No	No	Yes	No	No	1	8	High Adeherence	medium/high	Never	Some	Possible	Never	1 or 2	Never	Never	Never	Never	Never	Never	Never	Never	0	No	No	No	No	No
No	0	0	0	0	Never	1	1	0	0	2	2	Every 3-5 months	Yes	Yes	No	No	0	No	Yes	Yes	Yes	No	No	No	No	Yes	0.5	3.5	Low adherence	Poor	Sometimes	Some	Easy	Never	1 or 2	Never	Never	Never	Never	Never	Never	Never	Never	0	No	No	No	No	No
No	0	0	0	0	Never	1	1	0	0	1	1	Every 3-5 months	No	No	No	No	1	No	No	No	No	No	No	Yes	No	No	1	8	High Adeherence	medium/high	Never	Some	Easy	Never	1 or 2	Never	Never	Never	Never	Never	Never	Never	Never	0	No	No	No	No	No
Yes	1	1	1	1	I can't decide	1	1	0	0	1	1	Every 3-5 months	No	No	Yes	Yes	1	No	Yes	No	No	Yes	Yes	Yes	No	Yes	0.5	4.5	Low adherence	Poor	Sometimes	None	Very difficult	Never	1 or 2	Never	Never	Never	Never	Never	Never	Never	Never	0	No	No	No	No	No
Yes	1	1	0	1	Most likely	1	1	0	0	1	1	Every 3-5 months	No	No	No	No	1	No	No	No	No	No	No	Yes	No	No	0.75	7.75	Medium Aherence	medium/high	Rarely	Some	Easy	2 to 4 times a month	5 or 6	Never	less than monthly	less than monthly	monthly	less than monthly	monthly	Yes within the last year	Yes within the last year	19	Yes	Yes	Yes	yes	Yes
No	0	0	0	0	Never	3	0	0	1	2	2	Every two month	No	No	No	No	1	No	No	No	No	No	No	Yes	No	No	1	8	High Adeherence	medium/high	Never	A lot	Possible	Never	1 or 2	Never	Never	Never	Never	Never	Never	Never	Never	0	No	No	No	No	No
Yes	1	1	1	1	I can't decide	1	1	0	0	3	2	Every two month	Yes	No	Yes	Yes	1	No	No	Yes	No	Yes	Yes	Yes	No	No	0.75	4.75	Low adherence	Poor	Rarely	Some	Possible	Monthly/less	1 or 2	Never	Never	Never	Never	Never	Never	Never	Never	1	No	No	No	No	No
No	0	0	0	0	Never	1	1	0	0	1	1	Every 3-5 months	No	No	No	No	1	No	No	No	No	No	No	Yes	No	No	1	8	High Adeherence	medium/high	Never	Some	Easy	2 to 4 times a month	3 or 4	Never	Never	Never	Never	Never	Never	Never	Never	3	No	No	No	yes	Yes
No	0	0	0	0	Never	1	1	0	0	1	1	Every 6 or more months	No	No	No	No	1	No	Yes	No	No	No	No	Yes	No	Yes	0.75	6.75	Medium Aherence	medium/high	Rarely	Little	Difficult	Never	1 or 2	Never	Never	Never	Never	Never	Never	Never	Never	0	No	No	No	No	No
No	0	0	0	0	Never	3	1	1	0	2	2	Monthly	Yes	No	No	Yes	1	No	Yes	Yes	No	No	Yes	Yes	No	Yes	0	4	Low adherence	Poor	Always	Uncertain	Easy	Never	1 or 2	Never	Never	Never	Never	Never	Never	Never	Never	0	No	No	No	No	No
No	0	0	0	0	I can't decide	1	1	0	0	3	2	Monthly	No	No	No	No	0	No	No	No	No	No	No	No	No	No	1	7	Medium Aherence	medium/high	Never	A lot	Possible	Never	1 or 2	Never	Never	Never	Never	Never	Never	Never	Never	0	No	No	No	No	No
No	0	0	0	0	Never	1	1	0	0	2	1	Every two month	No	No	No	No	1	No	No	No	No	No	No	Yes	No	No	1	8	High Adeherence	medium/high	Never	Some	Possible	Never	1 or 2	Never	Never	Never	Never	Never	Never	Never	Never	0	No	No	No	No	No
No	0	0	0	0	Never	1	1	0	0	1	1	Every 6 or more months	No	No	No	No	1	No	No	No	No	No	No	Yes	No	No	1	8	High Adeherence	medium/high	Never	Some	Easy	Never	1 or 2	Never	Never	Never	Never	Never	Never	Never	Never	0	No	No	No	No	No
Yes	1	0	0	1	Most likely	3	1	0	1	2	2	Monthly	No	No	No	No	0	No	No	No	No	No	No	No	No	No	0.25	6.25	Medium Aherence	medium/high	Mostly	Uncertain	Possible	Monthly/less	1 or 2	less than monthly	less than monthly	less than monthly	less than monthly	less than monthly	less than monthly	Yes, but not within the last year	Yes, but not within the last year	11	Yes	No	No	No	No
No	1	0	0	0	I can't decide	1	1	0	0	2	4	Every two month	No	No	No	No	1	No	No	No	No	No	No	Yes	No	No	0.75	7.75	Medium Aherence	medium/high	Rarely	Uncertain	Difficult	Never	1 or 2	Never	Never	Never	Never	Never	Never	Never	Never	0	No	No	No	No	No
No	1	0	0	0	I can't decide	1	1	0	0	1	4	Every two month	Yes	No	No	No	1	Yes	Yes	Yes	No	No	No	Yes	Yes	Yes	0.5	4.5	Low adherence	Poor	Sometimes	Some	Possible	Never	1 or 2	Never	Never	Never	Never	Never	Never	Never	Never	0	No	No	No	No	No
Yes	1	1	0	1	Most likely	1	1	0	0	1	1	Every 3-5 months	No	No	No	No	1	No	No	No	No	No	No	Yes	No	No	0.75	7.75	Medium Aherence	medium/high	Rarely	Uncertain	Possible	Never	1 or 2	Never	Never	Never	Never	Never	Never	Never	Never	0	No	No	No	No	No
No	0	0	0	0	Never	1	1	0	0	2	1	Monthly	No	No	No	No	1	No	No	No	No	No	No	Yes	No	No	0.5	7.5	Medium Aherence	medium/high	Sometimes	A lot	Easy	Never	1 or 2	Never	Never	Never	Never	Never	Never	Never	Never	0	No	No	No	No	No
No	0	0	0	0	I can't decide	1	1	0	0	1	1	Every 6 or more months	No	No	No	No	0	No	No	No	No	No	No	No	No	No	0.75	6.75	Medium Aherence	medium/high	Rarely	Some	Possible	Monthly/less	1 or 2	Never	Never	Never	Never	Never	Never	Never	Never	1	No	No	No	No	No
No	0	0	0	0	I can't decide	1	1	0	0	2	2	Every 3-5 months	No	Yes	No	No	1	No	No	No	Yes	No	No	Yes	No	No	0.5	6.5	Medium Aherence	medium/high	Sometimes	Uncertain	Possible	Never	1 or 2	Never	Never	Never	Never	Never	Never	Never	Never	0	No	No	No	No	No
Yes	0	0	0	0	Never	2	0	1	0	2	1	Monthly	No	No	No	No	1	No	No	No	No	No	No	Yes	No	No	0.75	7.75	Medium Aherence	medium/high	Rarely	A lot	Easy	Never	1 or 2	Never	Never	Never	Never	Never	Never	Never	Never	0	No	No	No	No	No
No	0	0	0	0	Never	1	1	0	0	1	1	Every 6 or more months	No	No	No	No	1	No	No	No	No	No	No	Yes	No	No	0.75	7.75	Medium Aherence	medium/high	Rarely	Some	Possible	Never	1 or 2	Never	Never	Never	Never	Never	Never	Never	Never	0	No	No	No	No	No
No	0	0	1	0	I can't decide	1	1	0	0	2	3	Every two month	No	No	No	No	1	No	Yes	No	No	No	No	Yes	No	Yes	0.75	6.75	Medium Aherence	medium/high	Rarely	Uncertain	Easy	Never	1 or 2	Never	Never	Never	Never	Never	Never	Never	Never	0	No	No	No	No	No
No	1	0	0	0	Likely	1	1	0	0	3	3	Monthly	Yes	No	No	No	1	No	Yes	Yes	No	No	No	Yes	No	Yes	0.75	5.75	Low adherence	Poor	Rarely	None	Difficult	Never	1 or 2	Never	Never	Never	Never	Never	Never	Never	Never	0	No	No	No	No	No
No	0	0	0	0	Never	1	1	0	0	1	1	Every 6 or more months	Yes	No	No	No	1	No	No	Yes	No	No	No	Yes	No	No	1	7	Medium Aherence	medium/high	Never	Little	Difficult	Never	1 or 2	Never	Never	Never	Never	Never	Never	Never	Never	0	No	No	No	No	No
Yes	0	0	0	1	Less likely	1	1	0	0	4	2	Monthly	Yes	No	Yes	Yes	1	Yes	Yes	Yes	No	Yes	Yes	Yes	Yes	Yes	0.5	2.5	Low adherence	Poor	Sometimes	A lot	Very easy	Monthly/less	7 or 9	Never	Never	Never	Never	Never	Never	Never	Never	4	No	No	No	No	No
No	0	0	0	0	I can't decide	1	1	0	0	1	1	Every two month	No	No	No	No	1	No	No	No	No	No	No	Yes	No	No	1	8	High Adeherence	medium/high	Never	Some	Possible	Never	1 or 2	Never	Never	Never	Never	Never	Never	Never	Never	0	No	No	No	No	No
No	0	0	0	0	Never	1	1	0	0	1	1	Every 3-5 months	No	Yes	No	No	1	No	No	No	Yes	No	No	Yes	No	No	1	7	Medium Aherence	medium/high	Never	A lot	Easy	Never	1 or 2	Never	Never	Never	Never	Never	Never	Never	Never	0	No	No	No	No	No
No	0	0	0	0	I can't decide	1	1	0	0	2	2	Every two month	No	No	No	No	0	No	No	No	No	No	No	No	No	No	0.75	6.75	Medium Aherence	medium/high	Rarely	Some	Possible	Never	1 or 2	Never	Never	Never	Never	Never	Never	Never	Never	0	No	No	No	No	No
Yes	1	1	0	0	Most likely	1	1	0	0	1	1	Every two month	Yes	Yes	Yes	Yes	1	No	Yes	Yes	Yes	Yes	Yes	Yes	No	Yes	0.5	2.5	Low adherence	Poor	Sometimes	A lot	Very easy	Never	1 or 2	Never	Never	Never	Never	Never	Never	Never	Never	0	No	No	No	No	No
Yes	0	1	0	0	Less likely	1	1	0	0	1	2	Every 3-5 months	Yes	No	No	No	1	No	Yes	Yes	No	No	No	Yes	No	Yes	0.75	5.75	Low adherence	Poor	Rarely	Some	Possible	Never	1 or 2	Never	Never	Never	Never	Never	Never	Never	Never	0	No	No	No	No	No
Yes	1	1	0	1	Most likely	1	1	0	0	1	1	Every 3-5 months	Yes	Yes	Yes	Yes	0	Yes	Yes	Yes	Yes	Yes	Yes	No	Yes	Yes	0.75	0.75	Low adherence	Poor	Rarely	Uncertain	Difficult	Never	1 or 2	Never	Never	Never	Never	Never	Never	Never	Never	0	No	No	No	No	Yes
No	0	0	0	0	Less likely	1	1	0	0	1	1	Every 6 or more months	No	No	No	No	1	No	No	No	No	No	No	Yes	No	No	1	8	High Adeherence	medium/high	Never	Some	Possible	Never	1 or 2	Never	Never	Never	Never	Never	Never	Never	Never	0	No	No	No	No	No
Yes	0	0	1	1	I can't decide	1	1	0	0	4	4	Monthly	Yes	No	Yes	Yes	1	Yes	Yes	Yes	No	Yes	Yes	Yes	Yes	Yes	0.25	2.25	Low adherence	Poor	Mostly	A lot	Easy	Monthly/less	5 or 6	Never	Never	Never	Never	Never	Never	Never	Never	3	No	No	No	No	No
No	1	1	0	1	Most likely	1	1	0	0	1	1	Every 3-5 months	No	No	No	No	0	No	No	No	No	No	No	No	No	No	0.75	6.75	Medium Aherence	medium/high	Rarely	Uncertain	Possible	Monthly/less	3 or 4	Never	less than monthly	less than monthly	less than monthly	less than monthly	less than monthly	Never	Never	7	No	No	No	No	No
No	0	0	0	0		1	1	0	0	1	1	Every 3-5 months	No	No	No	No	1	No	Yes	No	No	No	No	Yes	No	Yes	1	7	Medium Aherence	medium/high	Never	Little	Difficult	Never	1 or 2	Never	Never	Never	Never	Never	Never	Never	Never	0	No	No	No	No	No
No	1	1	1	1	Most likely	1	1	0	0	2	3	Every two month	Yes	Yes	Yes	Yes	1	Yes	Yes	Yes	Yes	Yes	Yes	Yes	Yes	Yes	0.25	1.25	Low adherence	Poor	Mostly	Little	Difficult	2 to 4 times a month	3 or 4	Never	less than monthly	less than monthly	monthly	less than monthly	monthly	Yes, but not within the last year	Yes within the last year	16	Yes	Yes	Yes	yes	No
Yes	1	0	0	0	I can't decide	1	1	0	0	1	1	Monthly	Yes	No	Yes	Yes	1	Yes	Yes	Yes	No	Yes	Yes	Yes	Yes	Yes	0.5	2.5	Low adherence	Poor	Sometimes	Little	Difficult	Never	1 or 2	Never	Never	Never	Never	Never	Never	Never	Never	0	No	No	No	No	Yes
No	0	0	0	0	I can't decide	1	1	0	0	1	1	Every 6 or more months	No	No	No	No	0	No	No	No	No	No	No	No	No	No	0.75	6.75	Medium Aherence	medium/high	Rarely	None	Very difficult	Monthly/less	3 or 4	Never	Never	Never	Never	Never	Never	Never	Never	2	No	No	No	No	No
Yes	1	0	0	0	I can't decide	1	1	0	0	1	1	Every 6 or more months	No	No	No	No	1	No	No	No	No	No	No	Yes	No	No	0.5	7.5	Medium Aherence	medium/high	Sometimes	Some	Easy	Never	1 or 2	Never	Never	Never	Never	Never	Never	Never	Never	0	No	No	No	No	No
Yes	1	1	1	1	Never	1	1	0	0	1	1	Every 3-5 months	Yes	No	No	Yes	0	Yes	Yes	Yes	No	No	Yes	No	Yes	Yes	1	3	Low adherence	Poor	Never	Some	Possible	Never	1 or 2	Never	Never	Never	Never	Never	Never	Never	Never	0	No	No	No	No	No
No	0	0	0	0	Never	1	1	0	0	2	2	Monthly	No	No	No	No	1	No	No	No	No	No	No	Yes	No	No	1	8	High Adeherence	medium/high	Never	A lot	Very easy	Never	1 or 2	Never	Never	Never	Never	Never	Never	Never	Never	0	No	No	No	No	No
No	0	0	0	0	Never	1	1	0	0	2	4	Every 3-5 months	No	No	No	No	1	No	No	No	No	No	No	Yes	No	No	0.75	7.75	Medium Aherence	medium/high	Rarely	A lot	Easy	Never	1 or 2	Never	Never	Never	Never	Never	Never	Never	Never	0	No	No	No	No	No
No	0	0	0	0	I can't decide	1	1	0	0	2	4	Monthly	No	No	No	No	1	No	No	No	No	No	No	Yes	No	No	0.75	7.75	Medium Aherence	medium/high	Rarely	Uncertain	Possible	Never	1 or 2	Never	Never	Never	Never	Never	Never	Never	Never	0	No	No	No	No	No
No	0	0	0	0	I can't decide	3	1	1	0	2	2	Monthly	No	No	No	No	1	No	Yes	No	No	No	No	Yes	No	Yes	0.5	6.5	Medium Aherence	medium/high	Sometimes	Some	Possible	Never	1 or 2	Never	Never	Never	Never	Never	Never	Never	Never	0	No	No	No	No	No
No	0	0	0	0	I can't decide	1	1	0	0	1	1	Every 6 or more months	No	No	No	No	0	No	No	No	No	No	No	No	No	No	0.75	6.75	Medium Aherence	medium/high	Rarely	Little	Difficult	Monthly/less	3 or 4	Never	Never	Never	Never	Never	Never	Never	Never	2	No	No	No	No	No
No	0	0	0	0	I can't decide	1	1	0	0	1	1	Every 6 or more months	Yes	No	No	No	1	No	No	Yes	No	No	No	Yes	No	No	1	7	Medium Aherence	medium/high	Never	Some	Possible	Never	1 or 2	Never	Never	Never	Never	Never	Never	Never	Never	0	No	No	No	No	No
Yes	1	1	0	1	Likely	1	1	0	0	1	1	Every 3-5 months	No	No	No	No	1	No	No	No	No	No	No	Yes	No	No	0.5	7.5	Medium Aherence	medium/high	Sometimes	Some	Easy	2 to 4 times a month	7 or 9	less than monthly	less than monthly	less than monthly	monthly	monthly	less than monthly	Yes within the last year	Yes, but not within the last year	19	Yes	Yes	Yes	yes	No
No	0	0	0	0	Never	1	1	0	0	4	3	Every two month	No	No	Yes	No	0	Yes	Yes	No	No	Yes	No	No	Yes	Yes	0.5	3.5	Low adherence	Poor	Sometimes	Some	Easy	Never	1 or 2	Never	Never	Never	Never	Never	Never	Never	Never	0	No	No	No	No	No
No	0	0	0	0	Never	1	1	0	0	1	2	Every two month	No	No	No	No	1	No	No	No	No	No	No	Yes	No	No	1	8	High Adeherence	medium/high	Never	Uncertain	Easy	Never	1 or 2	Never	Never	Never	Never	Never	Never	Never	Never	0	No	No	No	No	No
Yes	1	0	0	0	Likely	1	1	0	0	1	1	Every 6 or more months	No	No	No	No	0	No	No	No	No	No	No	No	No	No	0.75	6.75	Medium Aherence	medium/high	Rarely	Little	Difficult	2 to 4 times a month	3 or 4	Never	Never	Never	Never	Never	Never	Never	Never	3	No	No	No	yes	No
No	0	0	0	0	I can't decide	1	1	0	0	1	1	Every 3-5 months	No	No	No	No	0	No	No	No	No	No	No	No	No	No	0.75	6.75	Medium Aherence	medium/high	Rarely	Little	Difficult	Monthly/less	3 or 4	less than monthly	less than monthly	less than monthly	less than monthly	less than monthly	less than monthly	Yes, but not within the last year	Yes, but not within the last year	12	Yes	No	No	No	No
No	1	0	0	0	I can't decide	1	1	0	0	2	4	Monthly	No	No	No	No	1	No	Yes	No	No	No	No	Yes	No	Yes	0.5	6.5	Medium Aherence	medium/high	Sometimes	A lot	Easy	Never	1 or 2	Never	Never	Never	Never	Never	Never	Never	Never	0	No	No	No	No	No
No	0	0	0	0	Never	1	1	0	0	2	2	Every 3-5 months	No	No	No	No	1	No	No	No	No	No	No	Yes	No	No	0.75	7.75	Medium Aherence	medium/high	Rarely	A lot	Easy	Never	1 or 2	Never	Never	Never	Never	Never	Never	Never	Never	0	No	No	No	No	No
No	0	0	0	0	Never	1	1	0	0	2	2	Monthly	No	No	No	No	1	No	No	No	No	No	No	Yes	No	No	1	8	High Adeherence	medium/high	Never	A lot	Easy	Monthly/less	1 or 2	Never	Never	Never	Never	Never	Never	Never	Never	1	No	No	No	No	No
No	0	0	0	0	I can't decide	1	1	0	0	3	3	Monthly	No	No	No	No	0	No	No	No	No	No	No	No	No	No	0.25	6.25	Medium Aherence	medium/high	Mostly	None	Very difficult	Never	1 or 2	Never	Never	Never	Never	Never	Never	Never	Never	0	No	No	No	No	No
Yes	0	0	0	0	Never	2	0	1	0	2	1	Monthly	No	No	No	No	1	No	No	No	No	No	No	Yes	No	No	1	8	High Adeherence	medium/high	Never	Some	Easy	Never	1 or 2	Never	Never	Never	Never	Never	Never	Never	Never	0	No	No	No	No	No
No	1	0	0	0	Never	1	1	0	0	2	4	Every 3-5 months	No	No	No	No	1	No	No	No	No	No	No	Yes	No	No	0.75	7.75	Medium Aherence	medium/high	Rarely	Uncertain	Possible	Never	1 or 2	Never	Never	Never	Never	Never	Never	Never	Never	0	No	No	No	No	No
No	0	0	0	0	Never	2	0	1	0	2	1	Monthly	No	No	No	No	1	No	No	No	No	No	No	Yes	No	No	1	8	High Adeherence	medium/high	Never	A lot	Easy	Monthly/less	1 or 2	Never	Never	Never	Never	Never	Never	Never	Never	1	No	No	No	No	No
No	0	0	1	0	Never	3	1	1	0	2	2	Every two/three weeks	No	No	No	No	1	No	No	No	No	No	No	Yes	No	No	1	8	High Adeherence	medium/high	Never	Little	Difficult	Never	1 or 2	Never	Never	Never	Never	Never	Never	Never	Never	0	No	No	No	No	No
No	0	0	0	0	Never	1	1	0	0	2	3	Every 3-5 months	No	No	No	No	1	No	No	No	No	No	No	Yes	No	No	0.75	7.75	Medium Aherence	medium/high	Rarely	Little	Easy	Never	1 or 2	Never	Never	Never	Never	Never	Never	Never	Never	0	No	No	No	No	No
No	0	0	0	0	I can't decide	1	1	0	0	1	1	Every 6 or more months	Yes	No	No	Yes	1	Yes	No	Yes	No	No	Yes	Yes	Yes	No	0.25	4.25	Low adherence	Poor	Mostly	Little	Difficult	2 to 3 times a week	10 or above	Never	Never	Never	Never	Never	Never	Never	Never	7	No	No	No	yes	No
No	0	0	0	0	Never	1	1	0	0	1	1	Every 6 or more months	No	No	No	No	1	No	No	No	No	No	No	Yes	No	No	0.75	7.75	Medium Aherence	medium/high	Rarely	Little	Possible	Never	1 or 2	Never	Never	Never	Never	Never	Never	Never	Never	0	No	No	No	No	No
No	0	0	0	0	Never	1	1	0	0	1	1	Every 3-5 months	No	No	No	No	1	No	No	No	No	No	No	Yes	No	No	1	8	High Adeherence	medium/high	Never	A lot	Very easy	Never	1 or 2	Never	Never	Never	Never	Never	Never	Never	Never	0	No	No	No	No	No
No	0	0	0	0	Never	1	1	0	0	1	1	Every 6 or more months	No	No	No	No	1	No	No	No	No	No	No	Yes	No	No	1	8	High Adeherence	medium/high	Never	Uncertain	Possible	Never	1 or 2	Never	Never	Never	Never	Never	Never	Never	Never	0	No	No	No	No	No
No	0	0	0	0	I can't decide	1	1	0	0	1	1	Every 3-5 months	No	No	No	No	0	No	No	No	No	No	No	No	No	No	0.75	6.75	Medium Aherence	medium/high	Rarely	None	Very difficult	Never	1 or 2	Never	Never	Never	Never	Never	Never	Never	Never	0	No	No	No	No	No
Yes	0	0	0	0		1	1	0	0	1	1	Every 3-5 months	No	No	No	No	0	No	No	No	No	No	No	No	No	No	0.75	6.75	Medium Aherence	medium/high	Rarely	Uncertain	Possible	Monthly/less	1 or 2	Never	Never	Never	Never	Never	Never	Never	Never	1	No	No	No	No	No
No	0	0	0	0	Never	3	1	1	0	3	2	Monthly	No	No	No	No	1	No	No	No	No	No	No	Yes	No	No	1	8	High Adeherence	medium/high	Never	Some	Possible	Never	1 or 2	Never	Never	Never	Never	Never	Never	Never	Never	0	No	No	No	No	No
No	0	0	0	0	Never	1	1	0	0	1	2	Every 3-5 months	No	No	No	No	1	No	No	No	No	No	No	Yes	No	No	1	8	High Adeherence	medium/high	Never	Some	Easy	Never	1 or 2	Never	Never	Never	Never	Never	Never	Never	Never	0	No	No	No	No	No
Yes	1	0	1	1	Never	1	1	0	0	3	3	Monthly	No	Yes	No	No	1	No	Yes	No	Yes	No	No	Yes	No	Yes	0.5	5.5	Low adherence	Poor	Sometimes	Some	Possible	Never	1 or 2	Never	Never	Never	Never	Never	Never	Never	Never	0	No	No	No	No	No
No	0	0	0	0	Never	1	1	0	0	2	2	Every 3-5 months	No	No	No	No	1	No	No	No	No	No	No	Yes	No	No	1	8	High Adeherence	medium/high	Never	A lot	Easy	Never	1 or 2	Never	Never	Never	Never	Never	Never	Never	Never	0	No	No	No	No	No
No	0	0	0	0	Never	1	1	0	0	1	1	Every 6 or more months	No	No	No	No	1	No	No	No	No	No	No	Yes	No	No	1	8	High Adeherence	medium/high	Never	A lot	Easy	Never	1 or 2	Never	Never	Never	Never	Never	Never	Never	Never	0	No	No	No	No	No
No	0	0	0	0	Never	1	1	0	0	1	1	Every 6 or more months	No	No	No	Yes	1	No	No	No	No	No	Yes	Yes	No	No	1	7	Medium Aherence	medium/high	Never	A lot	Easy	Never	1 or 2	Never	Never	Never	Never	Never	Never	Never	Never	0	No	No	No	No	No
No	0	0	0	0	I can't decide	3	1	1	0	2	3	Monthly	Yes	Yes	Yes	Yes	1	Yes	Yes	Yes	Yes	Yes	Yes	Yes	Yes	Yes	0.5	1.5	Low adherence	Poor	Sometimes	Little	Difficult	Never	1 or 2	Never	Never	Never	Never	Never	Never	Never	Never	0	No	No	No	No	No
No	0	0	0	0	Never	1	1	0	0	1	2	Every 3-5 months	No	No	No	No	1	No	No	No	No	No	No	Yes	No	No	1	8	High Adeherence	medium/high	Never	Little	Difficult	Never	1 or 2	Never	Never	Never	Never	Never	Never	Never	Never	0	No	No	No	No	No
Yes	1	0	0	1	Likely	1	1	0	0	1	1	Every 3-5 months	No	No	No	No	1	No	Yes	No	No	No	No	Yes	No	Yes	0.25	6.25	Medium Aherence	medium/high	Mostly	Uncertain	Easy	Never	1 or 2	Never	Never	Never	Never	Never	Never	Never	Never	0	No	No	No	No	No
No	0	0	0	0	I can't decide	1	1	0	0	1	1	Every 3-5 months	No	No	No	No	1	No	No	No	No	No	No	Yes	No	No	0.75	7.75	Medium Aherence	medium/high	Rarely	Uncertain	Possible	Never	1 or 2	Never	Never	Never	Never	Never	Never	Never	Never	0	No	No	No	No	No
No	0	0	0	0	Never	1	1	0	0	1	1	Every 6 or more months	No	No	No	No	1	No	No	No	No	No	No	Yes	No	No	0.75	7.75	Medium Aherence	medium/high	Rarely	Some	Possible	Never	1 or 2	Never	Never	Never	Never	Never	Never	Never	Never	0	No	No	No	No	No
No	0	0	0	0	Never	1	1	0	0	2	3	Every 6 or more months	Yes	No	No	No	1	No	Yes	Yes	No	No	No	Yes	No	Yes	0.25	5.25	Low adherence	Poor	Mostly	Some	Possible	Never	1 or 2	Never	Never	Never	Never	Never	Never	Never	Never	0	No	No	No	No	No
No	0	0	0	0	Never	1	1	0	0	2	3	Every 3-5 months	No	No	No	No	1	No	No	No	No	No	No	Yes	No	No	0.75	7.75	Medium Aherence	medium/high	Rarely	Some	Easy	Never	1 or 2	Never	Never	Never	Never	Never	Never	Never	Never	0	No	No	No	No	No
No	0	0	0	0	Never	2	0	1	0	1	1	Monthly	No	No	No	No	1	No	No	No	No	No	No	Yes	No	No	1	8	High Adeherence	medium/high	Never	Some	Easy	Never	1 or 2	Never	Never	Never	Never	Never	Never	Never	Never	0	No	No	No	No	No
No	0	0	0	0	Never	3	1	1	0	2	6	Monthly	No	No	No	No	1	No	No	No	No	No	No	Yes	No	No	0.75	7.75	Medium Aherence	medium/high	Rarely	A lot	Easy	Never	1 or 2	Never	Never	Never	Never	Never	Never	Never	Never	0	No	No	No	No	No
Yes	1	1	1	1	Most likely	1	1	0	0	2	5	Monthly	No	No	No	No	1	No	No	No	No	No	No	Yes	No	No	0.75	7.75	Medium Aherence	medium/high	Rarely	Some	Easy	Never	1 or 2	Never	Never	Never	Never	Never	Never	Never	Never	0	No	No	No	No	No
No	0	1	0	0	Likely	1	1	0	0	2	3	Every two/three weeks	No	Yes	No	No	1	Yes	No	No	Yes	No	No	Yes	Yes	No	0.75	5.75	Low adherence	Poor	Rarely	Little	Difficult	Monthly/less	1 or 2	Never	Never	Never	Never	Never	Never	Never	Never	1	No	No	No	No	No
No	0	0	0	0	Never	3	1	1	0	1	2	Monthly	No	No	No	No	1	No	No	No	No	No	No	Yes	No	No	1	8	High Adeherence	medium/high	Never	Little	Difficult	Never	1 or 2	Never	Never	Never	Never	Never	Never	Never	Never	0	No	No	No	No	Yes
Yes	1	0	1	1	Most likely	1	1	0	0	1	1	Every 6 or more months	No	No	No	No	1	No	No	No	No	No	No	Yes	No	No	0.75	7.75	Medium Aherence	medium/high	Rarely	Some	Easy	Monthly/less	1 or 2	Never	less than monthly	less than monthly	monthly	monthly	less than monthly	Yes, but not within the last year	Yes, but not within the last year	12	Yes	No	No	No	No
No					I can't decide	1	1	0	0	2	2	Monthly	No	No	No	Yes	0	No	No	No	No	No	Yes	No	No	No	0.5	5.5	Low adherence	Poor	Sometimes	Little	Very difficult	Never	1 or 2	Never	Never	Never	Never	Never	Never	Never	Never	0	No	No	No	No	No
No	1	0	0	0	I can't decide	1	1	0	0	2	4	Every two month	No	No	No	No	1	No	Yes	No	No	No	No	Yes	No	Yes	0.5	6.5	Medium Aherence	medium/high	Sometimes	Some	Easy	Never	1 or 2	Never	Never	Never	Never	Never	Never	Never	Never	0	No	No	No	No	No
Yes	0	1	1	0	I can't decide	1	1	0	0	1	1	Every two/three weeks	No	No	No	No	0	No	No	No	No	No	No	No	No	No	1	7	Medium Aherence	medium/high	Never	Some	Possible	Never	1 or 2	Never	Never	Never	Never	Never	Never	Never	Never	0	No	No	No	No	No
No	0	0	0	0	Never	1	1	0	0	1	1	Every 6 or more months	No	No	No	No	1	No	No	No	No	No	No	Yes	No	No	1	8	High Adeherence	medium/high	Never	A lot	Easy	Never	1 or 2	Never	Never	Never	Never	Never	Never	Never	Never	0	No	No	No	No	No
No	0	0	0	0	Never	1	1	0	0	1	1	Every 6 or more months	No	No	No	No	1	No	No	No	No	No	No	Yes	No	No	1	8	High Adeherence	medium/high	Never	Some	Possible	2 to 4 times a month	1 or 2	Never	Never	Never	Never	Never	Never	Never	Never	2	No	No	No	yes	No
Yes	0	0	0	1		1	1	0	0	2	3	Monthly	Yes	No	No	No	0	No	No	Yes	No	No	No	No	No	No	0.75	5.75	Low adherence	Poor	Rarely	Some	Possible	Never	1 or 2	Never	Never	Never	Never	Never	Never	Never	Never	0	No	No	No	No	No
Yes	1	1	1	1		1	1	0	0	2	3	Monthly	No	No	No	No	1	No	No	No	No	No	No	Yes	No	No	0.75	7.75	Medium Aherence	medium/high	Rarely	Some	Possible	Never	1 or 2	Never	Never	Never	Never	Never	Never	Never	Never	0	No	No	No	No	No
Yes	0	0	0	0	Never	1	1	0	0	6	4	Monthly	No	No	No	No	0	No	Yes	No	No	No	No	No	No	Yes	0.5	5.5	Low adherence	Poor	Sometimes	Little	Possible	Never	1 or 2	Never	Never	Never	Never	Never	Never	Never	Never	0	No	No	No	No	No
No	0	0	0	0	Never	1	1	0	0	2	1	Monthly	No	No	No	No	1	No	No	No	No	No	No	Yes	No	No	1	8	High Adeherence	medium/high	Never	A lot	Easy	Never	1 or 2	Never	Never	Never	Never	Never	Never	Never	Never	0	No	No	No	No	No
No	1	0	0	0	Likely	1	1	0	0	1	1	Every 3-5 months	No	No	No	No	0	No	No	No	No	No	No	No	No	No	1	7	Medium Aherence	medium/high	Never	A lot	Easy	Never	1 or 2	Never	Never	Never	Never	Never	Never	Never	Never	0	No	No	No	No	No
No	0	0	0	0	Never	1	1	0	0	1	1	Every 3-5 months	No	No	No	No	1	No	No	No	No	No	No	Yes	No	No	1	8	High Adeherence	medium/high	Never	A lot	Easy	Monthly/less	1 or 2	Never	Never	Never	Never	Never	Never	Never	Never	1	No	No	No	No	No
No	0	0	0	0		1	1	0	0	1	1	Every 6 or more months	No	No	Yes	Yes	1	Yes	No	No	No	Yes	Yes	Yes	Yes	No	0.5	4.5	Low adherence	Poor	Sometimes	Some	Difficult	Never	1 or 2	Never	Never	Never	Never	Never	Never	Never	Never	0	No	No	No	No	No
No	0	0	0	0	I can't decide	3	0	0	1	2	2	Every two month	No	No	No	No	1	No	No	No	No	No	No	Yes	No	No	1	8	High Adeherence	medium/high	Never	A lot	Very easy	Never	1 or 2	Never	Never	Never	Never	Never	Never	Never	Never	0	No	No	No	No	No
No	0	0	0	0	Never	1	1	0	0	1	1	Every 3-5 months	No	No	No	No	1	No	No	No	No	No	No	Yes	No	No	1	8	High Adeherence	medium/high	Never	Some	Easy	Never	1 or 2	Never	Never	Never	Never	Never	Never	Never	Never	0	No	No	No	No	No
No	0	0	0	0	I can't decide	2	0	1	0	2	1	Every two month	Yes	No	No	No	1	No	Yes	Yes	No	No	No	Yes	No	Yes	0.75	5.75	Low adherence	Poor	Rarely	Uncertain	Difficult	Monthly/less	1 or 2	Never	Never	Never	Never	less than monthly	Never	Never	Yes, but not within the last year	4	No	No	No	No	No
No	0	0	0	0	Never	1	1	0	0	6	4	Every 3-5 months	No	No	No	No	1	No	No	No	No	No	No	Yes	No	No	0.75	7.75	Medium Aherence	medium/high	Rarely	Uncertain	Very easy	Never	1 or 2	Never	Never	Never	Never	Never	Never	Never	Never	0	No	No	No	No	No
No	0	0	0	0	Most likely	1	1	0	0	2	2	Monthly	No	No	No	No	1	No	No	No	No	No	No	Yes	No	No	0.75	7.75	Medium Aherence	medium/high	Rarely	Uncertain	Difficult	Never	1 or 2	Never	Never	Never	Never	Never	Never	Never	Never	0	No	No	No	No	No
Yes	1	1	1	1	Most likely	1	1	0	0	1	1	Every 3-5 months	No	No	No	No	0	No	No	No	No	No	No	No	No	No	0.75	6.75	Medium Aherence	medium/high	Rarely	Some	Easy	Never	1 or 2	Never	Never	Never	Never	Never	Never	Never	Never	0	No	No	No	No	No
No	0	0	0	0	I can't decide	3	1	1	0	2	2	Every 3-5 months	No	No	No	No	0	No	No	No	No	No	No	No	No	No	1	7	Medium Aherence	medium/high	Never	Some	Possible	Never	1 or 2	Never	Never	Never	Never	Never	Never	Never	Never	0	No	No	No	No	No
No	0	0	0	0	I can't decide	3	1	1	0	2	3	Every 3-5 months	No	No	No	No	1	No	No	No	No	No	No	Yes	No	No	0.5	7.5	Medium Aherence	medium/high	Sometimes	Some	Possible	Never	1 or 2	Never	Never	Never	Never	Never	Never	Never	Never	0	No	No	No	No	No
No	0	0	0	0	Never	1	1	0	0	2	2	Every two/three weeks	No	No	No	No	1	No	No	No	No	No	No	Yes	No	No	1	8	High Adeherence	medium/high	Never	Some	Possible	Never	1 or 2	Never	Never	Never	Never	Never	Never	Never	Never	0	No	No	No	No	No
No	0	0	0	0	Never	1	1	0	0	1	1	Every 3-5 months	No	No	No	No	1	No	No	No	No	No	No	Yes	No	No	1	8	High Adeherence	medium/high	Never	Some	Easy	Never	1 or 2	Never	Never	Never	Never	Never	Never	Never	Never	0	No	No	No	No	No
No	0	0	0	0	Likely	1	1	0	0	6	4	Monthly	No	No	No	No	0	No	No	No	No	No	No	No	No	No	1	7	Medium Aherence	medium/high	Never	A lot	Very easy	Never	1 or 2	Never	Never	Never	Never	Never	Never	Never	Never	0	No	No	No	No	No
No	0	0	0	0	I can't decide	1	1	0	0	3	3	Every 3-5 months	No	No	No	No	1	No	Yes	No	No	No	No	Yes	No	Yes	0.75	6.75	Medium Aherence	medium/high	Rarely	Uncertain	Easy	Never	1 or 2	Never	Never	Never	Never	Never	Never	Never	Never	0	No	No	No	No	No
No	0	0	0	0	Never	1	1	0	0	2	1	Monthly	No	No	No	No	1	No	No	No	No	No	No	Yes	No	No	0.75	7.75	Medium Aherence	medium/high	Rarely	Some	Easy	Never	1 or 2	Never	Never	Never	Never	Never	Never	Never	Never	0	No	No	No	No	No
Yes	0	0	0	1	I can't decide	1	1	0	0	2	3	Monthly	No	No	No	No	1	No	Yes	No	No	No	No	Yes	No	Yes	0.75	6.75	Medium Aherence	medium/high	Rarely	Uncertain	Possible	2 to 4 times a month	3 or 4	Never	Never	Never	Never	Never	Never	Yes, but not within the last year	Yes, but not within the last year	7	No	No	No	yes	No
Yes	1	1	1	1	Most likely	1	1	0	0	1	1	Every 6 or more months	No	No	No	No	1	No	No	No	No	No	No	Yes	No	No	0.5	7.5	Medium Aherence	medium/high	Sometimes	Some	Easy	Never	1 or 2	Never	Never	Never	Never	Never	Never	Never	Never	0	No	No	No	No	No
Yes	1	0	1	0	I can't decide	1	1	0	0	4	3	Monthly	Yes	No	Yes	Yes	1	Yes	Yes	Yes	No	Yes	Yes	Yes	Yes	Yes	0.75	2.75	Low adherence	Poor	Rarely	A lot	Very easy	Never	1 or 2	Never	Never	Never	Never	Never	Never	Never	Never	0	No	No	No	No	No
No	0	0	0	0	Never	1	1	0	0	2	4	Monthly	No	No	No	No	1	No	Yes	No	No	No	No	Yes	No	Yes	0.75	6.75	Medium Aherence	medium/high	Rarely	A lot	Easy	Never	1 or 2	Never	Never	Never	Never	Never	Never	Never	Never	0	No	No	No	No	No
No	0	0	0	0	Never	1	1	0	0	2	4	Every 3-5 months	Yes	No	No	No	1	No	No	Yes	No	No	No	Yes	No	No	0.75	6.75	Medium Aherence	medium/high	Rarely	Some	Possible	Never	1 or 2	Never	Never	Never	Never	Never	Never	Never	Never	0	No	No	No	No	No
No	0	0	0	0	Never	1	1	0	0	1	1	Every 6 or more months	No	No	No	No	1	No	No	No	No	No	No	Yes	No	No	1	8	High Adeherence	medium/high	Never	Some	Easy	2 to 4 times a month	1 or 2	less than monthly	less than monthly	Never	Never	Never	Never	Never	Never	4	No	No	No	yes	No
Yes	1	0	1	1	Never	1	1	0	0	1	2	Every 3-5 months	Yes	No	No	No	0	No	Yes	Yes	No	No	No	No	No	Yes	0.5	4.5	Low adherence	Poor	Sometimes	Some	Easy	Never	1 or 2	Never	Never	Never	Never	Never	Never	Never	Never	0	No	No	No	No	No
No	0	0	0	0	Never	1	1	0	0	1	1	Every 6 or more months	No	No	No	No	1	No	No	No	No	No	No	Yes	No	No	1	8	High Adeherence	medium/high	Never	A lot	Easy	Monthly/less	1 or 2	Never	Never	Never	Never	Never	Never	Never	Never	1	No	No	No	No	No
No	0	0	0	0	Never	3	0	0	1	2	2	Monthly	No	No	No	Yes	1	No	No	No	No	No	Yes	Yes	No	No	1	7	Medium Aherence	medium/high	Never	A lot	Possible	Never	1 or 2	Never	Never	Never	Never	Never	Never	Never	Never	0	No	No	No	No	No
No	1	0	0	1	Never	1	1	0	0	1	2	Every 3-5 months	Yes	No	No	No	1	No	Yes	Yes	No	No	No	Yes	No	Yes	0.5	5.5	Low adherence	Poor	Sometimes	Some	Easy	Never	1 or 2	Never	Never	Never	Never	Never	Never	Never	Never	0	No	No	No	No	No
No	0	0	0	0	I can't decide	1	1	0	0	1	1	Every 6 or more months	No	No	No	Yes	1	No	No	No	No	No	Yes	Yes	No	No	1	7	Medium Aherence	medium/high	Never	Little	Difficult	Never	1 or 2	Never	Never	Never	Never	Never	Never	Never	Never	0	No	No	No	No	No
No	0	0	0	0	I can't decide	1	1	0	0	1	1	Every 3-5 months	No	No	No	No	0	Yes	Yes	No	No	No	No	No	Yes	Yes	0.25	4.25	Low adherence	Poor	Mostly	Little	Difficult	2 to 4 times a month	3 or 4	Never	Never	Never	Never	Never	Never	Never	Never	3	No	No	No	yes	No
No	0	0	0	0	Never	1	1	0	0	1	1	Every 3-5 months	No	No	No	No	1	No	No	No	No	No	No	Yes	No	No	0.75	7.75	Medium Aherence	medium/high	Rarely	A lot	Very easy	Never	1 or 2	Never	Never	Never	Never	Never	Never	Never	Never	0	No	No	No	No	No
No	0	0	0	0	Never	1	1	0	0	1	1	Every 3-5 months	No	No	No	No	1	No	Yes	No	No	No	No	Yes	No	Yes	0.75	6.75	Medium Aherence	medium/high	Rarely	A lot	Possible	Monthly/less	1 or 2	Never	Never	Never	Never	Never	Never	Never	Never	1	No	No	No	No	No
No	0	0	0	0	Never	1	1	0	0	2	1	Monthly	No	No	No	No	1	No	No	No	No	No	No	Yes	No	No	1	8	High Adeherence	medium/high	Never	A lot	Easy	Never	1 or 2	Never	Never	Never	Never	Never	Never	Never	Never	0	No	No	No	No	No
Yes	1	0	0	1	Most likely	1	1	0	0	2	2	Every 3-5 months	No	No	No	No	1	No	No	No	No	No	No	Yes	No	No	0.75	7.75	Medium Aherence	medium/high	Rarely	Some	Easy	Never	1 or 2	Never	Never	Never	Never	Never	Never	Never	Never	0	No	No	No	No	Yes
No	0	0	0	0	Never	1	1	0	0	4	3	Every two/three weeks	No	No	No	No	1	No	No	No	No	No	No	Yes	No	No	1	8	High Adeherence	medium/high	Never	Some	Easy	Never	1 or 2	Never	Never	Never	Never	Never	Never	Never	Never	0	No	No	No	No	No
No	0	0	0	0	I can't decide	1	1	0	0	1	2	Every 3-5 months	No	No	Yes	Yes	1	No	No	No	No	Yes	Yes	Yes	No	No	0.75	5.75	Low adherence	Poor	Rarely	Some	Possible	Never	1 or 2	Never	Never	Never	Never	Never	Never	Never	Never	0	No	No	No	No	No
No					Never	1	1	0	0	2	2	Every two/three weeks	No	No	No	No	0	No	No	No	No	No	No	No	No	No	0.75	6.75	Medium Aherence	medium/high	Rarely	Some	Difficult	Monthly/less	1 or 2	Never	Never	Never	Never	Never	Never	Never	Never	1	No	No	No	No	No
Yes	1	1	0	1	Most likely	2	0	1	0	2	1	Every 3-5 months	No	No	No	No	0	No	No	No	No	No	No	No	No	No	0.75	6.75	Medium Aherence	medium/high	Rarely	Some	Easy	Never	1 or 2	Never	Never	Never	Never	Never	Never	Never	Never	0	No	No	No	No	No
No	0	0	0	0	Never	1	1	0	0	1	1	Every 3-5 months	Yes	No	No	No	1	No	No	Yes	No	No	No	Yes	No	No	0.75	6.75	Medium Aherence	medium/high	Rarely	A lot	Very easy	Never	1 or 2	Never	Never	Never	Never	Never	Never	Never	Never	0	No	No	No	No	No
No	0	0	0	0	I can't decide	1	1	0	0	2	2	Monthly	No	No	No	No	1	No	No	No	No	No	No	Yes	No	No	0.75	7.75	Medium Aherence	medium/high	Rarely	Some	Easy	Never	1 or 2	Never	Never	Never	Never	Never	Never	Never	Never	0	No	No	No	No	No
No	0	0	1	1	Never	1	1	0	0	4	1	Monthly	No	No	No	No	1	No	No	No	No	No	No	Yes	No	No	1	8	High Adeherence	medium/high	Never	Little	Difficult	Never	1 or 2	Never	Never	Never	Never	Never	Never	Never	Never	0	No	No	No	No	No
No	0	0	0	0	I can't decide	1	1	0	0	2	2	Every two/three weeks	No	No	No	No	1	No	Yes	No	No	No	No	Yes	No	Yes	0.75	6.75	Medium Aherence	medium/high	Rarely	Little	Easy	Never	1 or 2	Never	Never	Never	Never	Never	Never	Never	Never	0	No	No	No	No	No
No	0	0	0	0	Never	1	1	0	0	2	3	Every 3-5 months	No	No	No	No	1	No	No	No	No	No	No	Yes	No	No	0.75	7.75	Medium Aherence	medium/high	Rarely	Some	Easy	Never	1 or 2	Never	Never	Never	Never	Never	Never	Never	Never	0	No	No	No	No	No
No	0	0	0	0	Never	1	1	0	0	1	2	Every 3-5 months	No	No	No	No	1	No	No	No	No	No	No	Yes	No	No	1	8	High Adeherence	medium/high	Never	A lot	Easy	Never	1 or 2	Never	Never	Never	Never	Never	Never	Never	Never	0	No	No	No	No	No
No	0	0	0	0	Never	1	1	0	0	2	1	Monthly	No	No	No	No	1	No	No	No	No	No	No	Yes	No	No	0.75	7.75	Medium Aherence	medium/high	Rarely	Some	Possible	Never	1 or 2	Never	Never	Never	Never	Never	Never	Never	Never	0	No	No	No	No	No
No	1	1	1	0	Never	1	1	0	0	1	1	Every 3-5 months	No	No	No	No	1	No	No	No	No	No	No	Yes	No	No	0.75	7.75	Medium Aherence	medium/high	Rarely	Uncertain	Easy	Never	1 or 2	Never	Never	Never	Never	Never	Never	Never	Never	0	No	No	No	No	No
Yes	0	1	0	1	I can't decide	1	1	0	0	6	4	Every two month	No	No	No	No	1	No	No	No	No	No	No	Yes	No	No	1	8	High Adeherence	medium/high	Never	A lot	Difficult	Never	1 or 2	Never	Never	Never	Never	Never	Never	Never	Never	0	No	No	No	No	No
No	0	0	0	0	Never	1	1	0	0	3	4	Monthly	No	No	No	No	1	No	Yes	No	No	No	No	Yes	No	Yes	0.75	6.75	Medium Aherence	medium/high	Rarely	A lot	Easy	Never	1 or 2	Never	Never	Never	Never	Never	Never	Never	Never	0	No	No	No	No	No
No	0	1	0	1	Never	2	0	1	0	2	1	Every two month	No	No	No	No	1	No	Yes	No	No	No	No	Yes	No	Yes	1	7	Medium Aherence	medium/high	Never	A lot	Possible	Monthly/less	1 or 2	Never	Never	Never	Never	Never	Never	Never	Never	1	No	No	No	No	No
No	0	0	0	0	Never	1	1	0	0	1	1	Every 6 or more months	No	No	No	No	1	No	No	No	No	No	No	Yes	No	No	1	8	High Adeherence	medium/high	Never	A lot	Easy	Monthly/less	3 or 4	Never	Never	Never	Never	Never	Never	Never	Never	2	No	No	No	No	No
No	0	0	0	0	Never	1	1	0	0	5	4	Monthly	No	No	No	No	0	No	No	No	No	No	No	No	No	No	1	7	Medium Aherence	medium/high	Never	Some	Possible	Never	1 or 2	Never	Never	Never	Never	Never	Never	Never	Never	0	No	No	No	No	No
No	0	0	0	0	Never	1	1	0	0	6	4	Every two/three weeks	No	No	No	No	1	No	Yes	No	No	No	No	Yes	No	Yes	0.5	6.5	Medium Aherence	medium/high	Sometimes	Some	Possible	Never	1 or 2	Never	Never	Never	Never	Never	Never	Never	Never	0	No	No	No	No	No
No	0	0	0	0	Never	1	1	0	0	4	3	Every two month	No	No	No	No	1	No	No	No	No	No	No	Yes	No	No	1	8	High Adeherence	medium/high	Never	A lot	Easy	Never	1 or 2	Never	Never	Never	Never	Never	Never	Never	Never	0	No	No	No	No	No
No	0	0	0	0	Never	1	1	0	0	2	1	Every two month	No	No	No	No	1	No	Yes	No	No	No	No	Yes	No	Yes	0.75	6.75	Medium Aherence	medium/high	Rarely	Uncertain	Possible	Monthly/less	1 or 2	Never	Never	Never	Never	less than monthly	Never	Yes, but not within the last year	Yes, but not within the last year	6	No	No	No	No	No
No	0	0	0	0	Never	1	1	0	0	1	1	Every 3-5 months	No	No	No	No	1	No	No	No	No	No	No	Yes	No	No	1	8	High Adeherence	medium/high	Never	A lot	Very easy	Never	1 or 2	Never	Never	Never	Never	Never	Never	Never	Never	0	No	No	No	No	No
No	0	0	0	1	I can't decide	1	1	0	0	2	2	Monthly	No	No	No	No	1	No	Yes	No	No	No	No	Yes	No	Yes	0.75	6.75	Medium Aherence	medium/high	Rarely	Some	Possible	Never	1 or 2	Never	Never	Never	Never	Never	Never	Never	Never	0	No	No	No	No	No
Yes	1	1	0	1	Most likely	1	1	0	0	2	4	Every 3-5 months	No	No	No	No	0	No	No	No	No	No	No	No	No	No	0.5	6.5	Medium Aherence	medium/high	Sometimes	Some	Easy	Never	1 or 2	Never	Never	Never	Never	Never	Never	Never	Never	0	No	No	No	No	No
No	0	0	0	0	Never	1	1	0	0	2	2	Every 3-5 months	No	No	No	No	1	No	No	No	No	No	No	Yes	No	No	0.75	7.75	Medium Aherence	medium/high	Rarely	Some	Easy	Never	1 or 2	Never	Never	Never	Never	Never	Never	Never	Never	0	No	No	No	No	No
Yes	1	1	1	1	Most likely	1	1	0	0	2	1	Monthly	No	No	No	No	1	No	No	No	No	No	No	Yes	No	No	1	8	High Adeherence	medium/high	Never	Some	Very easy	Monthly/less	1 or 2	Never	Never	Never	Never	Never	Never	Never	Never	1	No	No	No	No	No
No	0	0	0	0	Never	1	1	0	0	4	3	Every two month	No	No	No	No	0	No	No	No	No	No	No	No	No	No	1	7	Medium Aherence	medium/high	Never	Some	Possible	Never	1 or 2	Never	Never	Never	Never	Never	Never	Never	Never	0	No	No	No	No	No
No	1	1	0	1	Never	1	1	0	0	1	2	Monthly	Yes	Yes	Yes	Yes	1	No	Yes	Yes	Yes	Yes	Yes	Yes	No	Yes	0.5	2.5	Low adherence	Poor	Sometimes	Little	Possible	Never	1 or 2	Never	Never	Never	Never	Never	Never	Never	Never	0	No	No	No	No	No
No	0	0	0	0	Never	1	1	0	0	1	1	Every 3-5 months	No	No	No	No	1	No	No	No	No	No	No	Yes	No	No	1	8	High Adeherence	medium/high	Never	A lot	Possible	Never	1 or 2	Never	Never	Never	Never	Never	Never	Never	Never	0	No	No	No	No	No
No						1	1	0	0	2	2		No	No	No	No	0	No	No	No	No	No	No	No	No	No	0.75	6.75	Medium Aherence	medium/high	Rarely	Some	Possible	Monthly/less	1 or 2	Never	Never	Never	Never	Never	Never	Never	Never	1	No	No	No	No	No
No	1	1	0	1	Likely	1	1	0	0	1	1	Every two month	No	No	No	No	0	No	No	No	No	No	No	No	No	No	1	7	Medium Aherence	medium/high	Never	Some	Possible	Never	1 or 2	Never	Never	Never	Never	Never	Never	Never	Never	0	No	No	No	No	No
No	0	0	0	0	Never	1	1	0	0	2	2	Monthly	No	No	No	No	1	No	No	No	No	No	No	Yes	No	No	0.5	7.5	Medium Aherence	medium/high	Sometimes	Some	Possible	Never	1 or 2	Never	Never	Never	Never	Never	Never	Never	Never	0	No	No	No	No	No
No	1	0	0	0	Less likely	1	1	0	0	1	4	Every two month	No	No	No	No	1	No	Yes	No	No	No	No	Yes	No	Yes	0.75	6.75	Medium Aherence	medium/high	Rarely	A lot	Possible	Monthly/less	1 or 2	Never	Never	Never	Never	Never	Never	Never	Never	1	No	No	No	No	No
No	0	0	0	0	Never	1	1	0	0	2	2	Monthly	No	No	No	No	1	No	Yes	No	No	No	No	Yes	No	Yes	1	7	Medium Aherence	medium/high	Never	A lot	Easy	Never	1 or 2	Never	Never	Never	Never	Never	Never	Never	Never	0	No	No	No	No	No
No	0	0	0	0	Never	1	1	0	0	5	4	Every two month	No	No	No	No	0	No	No	No	No	No	No	No	No	No	1	7	Medium Aherence	medium/high	Never	Little	Possible	Never	1 or 2	Never	Never	Never	Never	Never	Never	Never	Never	0	No	No	No	No	No
No	0	0	0	0	Never	1	1	0	0	1	1	Every 3-5 months	No	No	No	No	1	No	No	No	No	No	No	Yes	No	No	1	8	High Adeherence	medium/high	Never	Some	Easy	Never	1 or 2	Never	Never	Never	Never	Never	Never	Never	Never	0	No	No	No	No	No
Yes	0	0	0	0	Less likely	1	1	0	0	2	1	Monthly	No	No	No	No	1	No	Yes	No	No	No	No	Yes	No	Yes	0.75	6.75	Medium Aherence	medium/high	Rarely	A lot	Easy	Monthly/less	1 or 2	Never	Never	Never	Never	Never	Never	Never	Never	1	No	No	No	No	No
No	0	0	0	0	Less likely	1	1	0	0	1	1	Every 3-5 months	No	No	No	No	0	No	No	No	No	No	No	No	No	No	0.75	6.75	Medium Aherence	medium/high	Rarely	Little	Possible	Never	1 or 2	Never	Never	Never	Never	Never	Never	Never	Never	0	No	No	No	No	No
No	0	0	0	0	Never	1	1	0	0	4	4	Monthly	No	No	No	No	1	No	Yes	No	No	No	No	Yes	No	Yes	1	7	Medium Aherence	medium/high	Never	A lot	Possible	Never	1 or 2	Never	Never	Never	Never	Never	Never	Never	Never	0	No	No	No	No	No
No	0	0	0	0	Never	1	1	0	0	1	1	Every 6 or more months	No	No	No	No	1	No	No	No	No	No	No	Yes	No	No	1	8	High Adeherence	medium/high	Never	A lot	Possible	Monthly/less	1 or 2	Never	Never	Never	Never	Never	Never	Never	Never	1	No	No	No	No	No
No	1	0	0	0	Likely	3	0	0	1	2	2	Every 3-5 months	No	No	No	Yes	1	No	No	No	No	No	Yes	Yes	No	No	0.75	6.75	Medium Aherence	medium/high	Rarely	Little	Difficult	Never	1 or 2	Never	Never	Never	Never	Never	Never	Never	Never	0	No	No	No	No	No
Yes	1	1	1	1	Most likely	3	1	0	1	2	2	Every 3-5 months	Yes	Yes	Yes	Yes	1	No	No	Yes	Yes	Yes	Yes	Yes	No	No	0.75	3.75	Low adherence	Poor	Rarely	Uncertain	Possible	Monthly/less	1 or 2	Never	Never	Never	Never	Never	Never	Yes within the last year	Yes within the last year	9	Yes	No	No	No	No
No	0	0	0	0	Never	1	1	0	0	2	2	Monthly	No	Yes	No	Yes	1	No	Yes	No	Yes	No	Yes	Yes	No	Yes	0.75	4.75	Low adherence	Poor	Rarely	Some	Possible	Never	1 or 2	Never	Never	Never	Never	Never	Never	Never	Never	0	No	No	No	No	No
No	0	0	0	0	Never	1	1	0	0	1	1	Every 3-5 months	No	No	No	No	1	No	No	No	No	No	No	Yes	No	No	1	8	High Adeherence	medium/high	Never	Some	Easy	Never	1 or 2	Never	Never	Never	Never	Never	Never	Never	Never	0	No	No	No	No	No
Yes	0	0	0	0	I can't decide	1	1	0	0	2	4	Monthly	No	No	No	No	1	No	No	No	No	No	No	Yes	No	No	1	8	High Adeherence	medium/high	Never	A lot	Very easy	Never	1 or 2	Never	Never	Never	Never	Never	Never	Never	Never	0	No	No	No	No	No
No	0	0	0	0	Never	3	1	0	1	5	3	Every two/three weeks	No	No	No	No	1	No	No	No	No	No	No	Yes	No	No	1	8	High Adeherence	medium/high	Never	Some	Possible	Never	1 or 2	Never	Never	Never	Never	Never	Never	Never	Never	0	No	No	No	No	No
No	0	0	0	0	Never	1	1	0	0	1	2	Every 3-5 months	No	No	No	No	1	No	No	No	No	No	No	Yes	No	No	1	8	High Adeherence	medium/high	Never	Little	Difficult	Never	1 or 2	Never	Never	Never	Never	Never	Never	Never	Never	0	No	No	No	No	No
No	0	0	0	0	Never	2	0	1	0	2	1	Monthly	No	No	No	No	1	No	No	No	No	No	No	Yes	No	No	1	8	High Adeherence	medium/high	Never	A lot	Easy	Never	1 or 2	Never	Never	Never	Never	Never	Never	Never	Never	0	No	No	No	No	No
No	1	1	1	1	Likely	1	1	0	0	1	1	Every 3-5 months	No	No	No	No	0	No	No	No	No	No	No	No	No	No	1	7	Medium Aherence	medium/high	Never	A lot	Easy	Never	1 or 2	Never	Never	Never	Never	Never	Never	Never	Never	0	No	No	No	No	No
Yes	1	1	0	1	Most likely	3	1	0	1	2	2	Every 3-5 months	No	No	No	No	1	No	No	No	No	No	No	Yes	No	No	0.75	7.75	Medium Aherence	medium/high	Rarely	Some	Possible	Monthly/less	1 or 2	Never	less than monthly	less than monthly	less than monthly	less than monthly	monthly	Yes, but not within the last year	Yes, but not within the last year	11	Yes	No	No	No	No
No	0	0	0	0	Never	1	1	0	0	2	5	Every 3-5 months	No	No	No	No	1	No	No	No	No	No	No	Yes	No	No	0.75	7.75	Medium Aherence	medium/high	Rarely	Some	Easy	Never	1 or 2	Never	Never	Never	Never	Never	Never	Never	Never	0	No	No	No	No	No
No	1	1	0	1	Likely	1	1	0	0	1	1	Every 3-5 months	No	No	No	No	0	No	No	No	No	No	No	No	No	No	0.75	6.75	Medium Aherence	medium/high	Rarely	Uncertain	Possible	Never	1 or 2	Never	Never	Never	Never	Never	Never	Never	Never	0	No	No	No	No	No
No	0	0	0	0	I can't decide	1	1	0	0	2	2	Monthly	No	No	No	No	1	No	No	No	No	No	No	Yes	No	No	0.5	7.5	Medium Aherence	medium/high	Sometimes	Some	Easy	Never	1 or 2	Never	Never	Never	Never	Never	Never	Never	Never	0	No	No	No	No	No
No	0	0	0	0	I can't decide	1	1	0	0	1	1	Every 6 or more months	No	No	No	No	0	No	No	No	No	No	No	No	No	No	0.75	6.75	Medium Aherence	medium/high	Rarely	None	Very difficult	Never	1 or 2	Never	Never	Never	Never	Never	Never	Never	Never	0	No	No	No	No	No
No	0	0	0	0	Never	1	1	0	0	1	1	Every 6 or more months	No	No	No	No	1	No	No	No	No	No	No	Yes	No	No	1	8	High Adeherence	medium/high	Never	Uncertain	Possible	Never	1 or 2	Never	Never	Never	Never	Never	Never	Never	Never	0	No	No	No	No	No
No	0	0	0	0	I can't decide	3	1	0	1	2	2	Every two month	No	No	No	No	1	No	No	No	No	No	No	Yes	No	No	0.75	7.75	Medium Aherence	medium/high	Rarely	Some	Easy	Never	1 or 2	Never	Never	Never	Never	Never	Never	Never	Never	0	No	No	No	No	No
No	0	0	0	0	Never	1	1	0	0	1	1	Every 3-5 months	No	No	No	No	1	No	No	No	No	No	No	Yes	No	No	1	8	High Adeherence	medium/high	Never	A lot	Easy	Never	1 or 2	Never	Never	Never	Never	Never	Never	Never	Never	0	No	No	No	No	No
No	0	0	0	0	Never	1	1	0	0	3	3	Every 3-5 months	No	No	No	No	1	No	No	No	No	No	No	Yes	No	No	0.75	7.75	Medium Aherence	medium/high	Rarely	Some	Easy	Never	1 or 2	Never	Never	Never	Never	Never	Never	Never	Never	0	No	No	No	No	No
No	0	0	0	0	Never	1	1	0	0	2	3	Every 3-5 months	No	No	No	No	1	No	No	No	No	No	No	Yes	No	No	0.75	7.75	Medium Aherence	medium/high	Rarely	A lot	Easy	Never	1 or 2	Never	Never	Never	Never	Never	Never	Never	Never	0	No	No	No	No	No
Yes	0	0	0	0	Never	3	1	0	1	1	2	Monthly	Yes	No	No	No	1	Yes	No	Yes	No	No	No	Yes	Yes	No	0.75	5.75	Low adherence	Poor	Rarely	Some	Possible	2 to 4 times a month	1 or 2	Never	Never	Never	Never	Never	Never	Never	Never	2	No	No	No	yes	No
No	0	0	0	0	Never	1	1	0	0	1	1	Every 3-5 months	No	No	No	No	0	No	No	No	No	No	No	No	No	No	1	7	Medium Aherence	medium/high	Never	Some	Possible	Never	1 or 2	Never	Never	Never	Never	Never	Never	Never	Never	0	No	No	No	No	No
No	0	0	0	0	Never	1	1	0	0	4	4	Monthly	No	No	No	No	1	No	Yes	No	No	No	No	Yes	No	Yes	0.75	6.75	Medium Aherence	medium/high	Rarely	A lot	Easy	Monthly/less	7 or 9	Never	Never	Never	Never	Never	Never	Never	Never	4	No	No	No	No	No
Yes	0	0	1	0	Most likely	1	1	0	0	1	2	Every 3-5 months	Yes	Yes	No	Yes	1	No	No	Yes	Yes	No	Yes	Yes	No	No	0.75	4.75	Low adherence	Poor	Rarely	Uncertain	Easy	Monthly/less	1 or 2	Never	Never	Never	Never	Never	Never	Never	Never	1	No	No	No	No	No
No	0	0	0	0	Never	1	1	0	0	2	2	Every 3-5 months	No	No	No	No	1	No	No	No	No	No	No	Yes	No	No	0.75	7.75	Medium Aherence	medium/high	Rarely	Some	Very easy	Never	1 or 2	Never	Never	Never	Never	Never	Never	Never	Never	0	No	No	No	No	No
No	0	0	0	0	Never	2	0	1	0	2	1	Monthly	No	No	No	No	0	No	No	No	No	No	No	No	No	No	1	7	Medium Aherence	medium/high	Never	Little	Difficult	Never	1 or 2	Never	Never	Never	Never	Never	Never	Never	Never	0	No	No	No	No	No
No	0	0	0	0	Never	1	1	0	0	1	1	Every 6 or more months	No	No	No	No	1	No	No	No	No	No	No	Yes	No	No	1	8	High Adeherence	medium/high	Never	A lot	Easy	Never	1 or 2	Never	Never	Never	Never	Never	Never	Never	Never	0	No	No	No	No	No
No	0	0	1	1	Never	2	0	1	0	2	1	Monthly	No	No	No	No	1	No	No	No	No	No	No	Yes	No	No	1	8	High Adeherence	medium/high	Never	Some	Possible	Never	1 or 2	Never	Never	Never	Never	Never	Never	Never	Never	0	No	No	No	No	No
No	0	0	0	0	Never	1	1	0	0	2	3	Every 3-5 months	No	No	No	No	1	No	Yes	No	No	No	No	Yes	No	Yes	1	7	Medium Aherence	medium/high	Never	A lot	Easy	Never	1 or 2	Never	Never	Never	Never	Never	Never	Never	Never	0	No	No	No	No	No
No	0	0	0	0	Never	1	1	0	0	3	3	Every 3-5 months	No	No	No	No	1	No	Yes	No	No	No	No	Yes	No	Yes	0.75	6.75	Medium Aherence	medium/high	Rarely	A lot	Easy	Never	1 or 2	Never	Never	Never	Never	Never	Never	Never	Never	0	No	No	No	No	No
No	0	0	0	0	I can't decide	3	1	1	0	2	2	Monthly	No	No	No	No	1	No	Yes	No	No	No	No	Yes	No	Yes	0.5	6.5	Medium Aherence	medium/high	Sometimes	Uncertain	Possible	Never	1 or 2	Never	Never	Never	Never	Never	Never	Never	Never	0	No	No	No	No	No
No	1	0	0	0	I can't decide	1	1	0	0	2	6	Every two month	No	No	No	No	1	No	No	No	No	No	No	Yes	No	No	0.5	7.5	Medium Aherence	medium/high	Sometimes	A lot	Possible	Monthly/less	1 or 2	Never	Never	Never	Never	Never	Never	Never	Never	1	No	No	No	No	No
No	0	0	0	0	Never	1	1	0	0	3	3	Every 3-5 months	No	No	No	No	1	No	No	No	No	No	No	Yes	No	No	1	8	High Adeherence	medium/high	Never	None	Possible	Never	1 or 2	Never	Never	Never	Never	Never	Never	Never	Never	0	No	No	No	No	No
No	0	0	0	0	Never	1	1	0	0	1	1	Every 3-5 months	No	No	No	No	1	No	No	No	No	No	No	Yes	No	No	1	8	High Adeherence	medium/high	Never	A lot	Very easy	2 to 3 times a week	5 or 6	less than monthly	Never	Never	Never	Never	less than monthly	Never	Never	7	No	No	No	yes	No
No	0	0	0	0	Never	1	1	0	0	2	2	Every 3-5 months	Yes	No	No	No	1	No	No	Yes	No	No	No	Yes	No	No	0.75	6.75	Medium Aherence	medium/high	Rarely	Some	Easy	Never	1 or 2	Never	Never	Never	Never	Never	Never	Never	Never	0	No	No	No	No	No
No	0	0	0	0	Never	1	1	0	0	4	2	Every two month	No	No	No	No	0	No	No	No	No	No	No	No	No	No	1	7	Medium Aherence	medium/high	Never	Some	Possible	Never	1 or 2	Never	Never	Never	Never	Never	Never	Never	Never	0	No	No	No	No	No
No	0	0	0	0	Never	1	1	0	0	1	1	Every 3-5 months	No	No	No	No	1	No	No	No	No	No	No	Yes	No	No	1	8	High Adeherence	medium/high	Never	Some	Easy	Never	1 or 2	Never	Never	Never	Never	Never	Never	Never	Never	0	No	No	No	No	No
No	1	0	0	0	Never	3	1	1	0	2	3	Every 3-5 months	No	No	No	No	1	No	No	No	No	No	No	Yes	No	No	1	8	High Adeherence	medium/high	Never	Some	Easy	Never	1 or 2	Never	Never	Never	Never	Never	Never	Never	Never	0	No	No	No	No	No
No	0	0	0	0	I can't decide	1	1	0	0	1	1	Every two month	No	No	No	No	0	No	No	No	No	No	No	No	No	No	1	7	Medium Aherence	medium/high	Never	Uncertain	Possible	Never	1 or 2	Never	Never	Never	Never	Never	Never	Never	Never	0	No	No	No	No	No
Yes	1	1	0	1	Likely	1	1	0	0	2	2	Monthly	No	No	No	No	1	No	No	No	No	No	No	Yes	No	No	0.75	7.75	Medium Aherence	medium/high	Rarely	A lot	Easy	Monthly/less	3 or 4	Never	Never	Never	Never	Never	Never	Never	Never	2	No	No	No	No	No
No	0	1	1	1	Likely	2	0	1	0	2	1	Monthly	Yes	Yes	No	No	1	No	Yes	Yes	Yes	No	No	Yes	No	Yes	0.5	4.5	Low adherence	Poor	Sometimes	Uncertain	Possible	Never	1 or 2	Never	Never	Never	Never	Never	Never	Never	Never	0	No	No	No	No	No
No	0	0	0	0	Never	3	1	1	0	2	3	Every two month	No	No	No	No	1	No	Yes	No	No	No	No	Yes	No	Yes	0.5	6.5	Medium Aherence	medium/high	Sometimes	A lot	Easy	Never	1 or 2	Never	Never	Never	Never	Never	Never	Never	Never	0	No	No	No	No	No
Yes	0	0	0	0	Never	1	1	0	0	1	1	Every 3-5 months	No	No	No	Yes	0	No	Yes	No	No	No	Yes	No	No	Yes	1	5	Low adherence	Poor	Never	A lot	Possible	Never	1 or 2	Never	Never	Never	Never	Never	Never	Never	Never	0	No	No	No	No	No
Yes	0	0	0	1	I can't decide	1	1	0	0	2	2	Monthly	No	Yes	No	No	0	No	No	No	Yes	No	No	No	No	No	0.75	5.75	Low adherence	Poor	Rarely	A lot	Easy	2 to 3 times a week	3 or 4	Never	Never	Never	Never	Never	Never	Never	Yes within the last year	8	Yes	No	No	yes	No
No	0	0	0	0	Never	3	1	1	0	2	3	Monthly	No	No	No	No	1	No	No	No	No	No	No	Yes	No	No	0.75	7.75	Medium Aherence	medium/high	Rarely	A lot	Possible	Never	1 or 2	Never	Never	Never	Never	Never	Never	Never	Never	0	No	No	No	No	No
No	1	1	1	1	Most likely	3	1	1	0	8	6	Every two month	Yes	Yes	No	No	0	No	No	Yes	Yes	No	No	No	No	No	0.25	4.25	Low adherence	Poor	Mostly	A lot	Easy	Monthly/less	3 or 4	Never	Never	Never	Never	Never	Never	Never	Yes, but not within the last year	4	No	No	No	No	No
Yes	1	1	0	1	Most likely	1	1	0	0	1	1	Every 3-5 months	Yes	No	Yes	Yes	0	Yes	Yes	Yes	No	Yes	Yes	No	Yes	Yes	0.5	1.5	Low adherence	Poor	Sometimes	Some	Difficult	Never	1 or 2	Never	Never	Never	Never	Never	Never	Never	Never	0	No	No	No	No	No
No	1	0	1	1	Never	1	1	0	0	1	3	Monthly	No	No	No	No	0	No	No	No	No	No	No	No	No	No	0.5	6.5	Medium Aherence	medium/high	Sometimes	Some	Possible	Never	1 or 2	Never	Never	Never	Never	Never	Never	Never	Never	0	No	No	No	No	No
No	0	0	0	0	I can't decide	1	1	0	0	2	2	Every two/three weeks	No	No	No	No	1	No	No	No	No	No	No	Yes	No	No	0.75	7.75	Medium Aherence	medium/high	Rarely	Some	Possible	Never	1 or 2	Never	Never	Never	Never	Never	Never	Never	Never	0	No	No	No	No	No
No	0	0	0	0	Never	1	1	0	0	1	2	Monthly	No	No	No	No	1	No	No	No	No	No	No	Yes	No	No	1	8	High Adeherence	medium/high	Never	Some	Easy	Never	1 or 2	Never	Never	Never	Never	Never	Never	Never	Never	0	No	No	No	No	No
No	0	0	0	0	Less likely	3	1	1	0	5	3	Every 3-5 months	No	No	No	No	0	No	No	No	No	No	No	No	No	No	0.75	6.75	Medium Aherence	medium/high	Rarely	Some	Possible	Never	1 or 2	Never	Never	Never	Never	Never	Never	Never	Never	0	No	No	No	No	No
No	0	0	0	0	Never	3	1	0	1	5	5	Every 3-5 months	No	No	No	No	1	No	No	No	No	No	No	Yes	No	No	0.75	7.75	Medium Aherence	medium/high	Rarely	A lot	Very easy	Never	1 or 2	Never	Never	Never	Never	Never	Never	Never	Never	0	No	No	No	No	No
No	0	0	0	0	Never	1	1	0	0	1	1	Every 3-5 months	No	No	No	No	1	No	No	No	No	No	No	Yes	No	No	1	8	High Adeherence	medium/high	Never	None	Difficult	Never	1 or 2	Never	Never	Never	Never	Never	Never	Never	Never	0	No	No	No	No	No
No	0	0	0	0	Never	1	1	0	0	2	2	Every two month	No	No	No	No	1	No	No	No	No	No	No	Yes	No	No	1	8	High Adeherence	medium/high	Never	Uncertain	Very easy	Never	1 or 2	Never	Never	Never	Never	Never	Never	Never	Never	0	No	No	No	No	No
No	0	0	0	0	Never	1	1	0	0	2	2	Every two/three weeks	No	No	No	No	1	No	No	No	No	No	No	Yes	No	No	0.5	7.5	Medium Aherence	medium/high	Sometimes	A lot	Possible	Never	1 or 2	Never	Never	Never	Never	Never	Never	Never	Never	0	No	No	No	No	No
No	0	0	0	0	Less likely	1	1	0	0	2	2	Every two/three weeks	No	No	No	No	1	No	No	No	No	No	No	Yes	No	No	0.75	7.75	Medium Aherence	medium/high	Rarely	Some	Difficult	Never	1 or 2	Never	Never	Never	Never	Never	Never	Never	Never	0	No	No	No	No	No
Yes	1	1	0	0	Less likely	1	1	0	0	1	3	Every 3-5 months	No	No	No	No	0	No	No	No	No	No	No	No	No	No	0.75	6.75	Medium Aherence	medium/high	Rarely	Some	Possible	Never	1 or 2	Never	Never	Never	Never	Never	Never	Never	Never	0	No	No	No	No	No
No	0	0	0	0	Never	3	1	1	0	2	2	Every two/three weeks	No	No	No	No	0	No	Yes	No	No	No	No	No	No	Yes	1	6	Medium Aherence	medium/high	Never	Some	Possible	Never	1 or 2	Never	Never	Never	Never	Never	Never	Never	Never	0	No	No	No	No	No
Yes	0	0	0	0	Never	3	1	1	0	8	6	Every 3-5 months	No	No	No	No	0	No	No	No	No	No	No	No	No	No	1	7	Medium Aherence	medium/high	Never	A lot	Easy	Never	1 or 2	Never	Never	Never	Never	Never	Never	Never	Never	0	No	No	No	No	No
No	0	0	0	0	Never	1	1	0	0	1	1	Every 6 or more months	No	No	No	No	0	No	No	No	No	No	No	No	No	No	1	7	Medium Aherence	medium/high	Never	A lot	Very easy	Never	1 or 2	Never	Never	Never	Never	Never	Never	Never	Never	0	No	No	No	No	No
No	0	0	0	0	Never	1	1	0	0	1	1	Every 6 or more months	No	No	No	No	1	No	No	No	No	No	No	Yes	No	No	1	8	High Adeherence	medium/high	Never	A lot	Easy	Never	1 or 2	Never	Never	Never	Never	Never	Never	Never	Never	0	No	No	No	No	No
No	0	0	0	0	Less likely	1	1	0	0	4	4	weekly	No	No	No	No	0	No	No	No	No	No	No	No	No	No	1	7	Medium Aherence	medium/high	Never	Some	Possible	Never	1 or 2	Never	Never	Never	Never	Never	Never	Never	Never	0	No	No	No	No	No
No	0	0	0	0	Never	1	1	0	0	3	2	Monthly	No	No	No	No	1	No	No	No	No	No	No	Yes	No	No	1	8	High Adeherence	medium/high	Never	A lot	Very easy	Never	1 or 2	Never	Never	Never	Never	Never	Never	Never	Never	0	No	No	No	No	No
Yes	1	0	0	1	I can't decide	1	1	0	0	6	5	Monthly	Yes	Yes	Yes	Yes	1	Yes	Yes	Yes	Yes	Yes	Yes	Yes	Yes	Yes	0.25	1.25	Low adherence	Poor	Mostly	A lot	Easy	Monthly/less	7 or 9	Never	Never	Never	Never	Never	Never	Never	Never	4	No	No	No	No	No
No	1	0	0	0	Less likely	3	1	0	1	2	3	Monthly	No	No	No	No	1	No	No	No	No	No	No	Yes	No	No	0.75	7.75	Medium Aherence	medium/high	Rarely	Little	Possible	Never	1 or 2	Never	Never	Never	Never	Never	Never	Never	Never	0	No	No	No	No	No
No	0	0	0	0	Never	1	1	0	0	1	1	Every 3-5 months	No	No	No	No	1	No	No	No	No	No	No	Yes	No	No	0.75	7.75	Medium Aherence	medium/high	Rarely	Some	Possible	Never	1 or 2	Never	Never	Never	Never	Never	Never	Never	Never	0	No	No	No	No	No
No	0	0	0	0	Never	1	1	0	0	2	4	Monthly	No	No	No	No	1	No	Yes	No	No	No	No	Yes	No	Yes	0.75	6.75	Medium Aherence	medium/high	Rarely	A lot	Very easy	Never	1 or 2	Never	Never	Never	Never	Never	Never	Never	Never	0	No	No	No	No	No
No	0	0	0	0	Never	1	1	0	0	2	2	Every 3-5 months	No	No	No	No	1	No	No	No	No	No	No	Yes	No	No	1	8	High Adeherence	medium/high	Never	Uncertain	Easy	Monthly/less	1 or 2	Never	Never	Never	Never	Never	Never	Never	Never	1	No	No	No	No	No
Yes	0	0	0	0	Never	1	1	0	0	2	2	Every two month	No	No	No	No	1	No	No	No	No	No	No	Yes	No	No	1	8	High Adeherence	medium/high	Never	A lot	Very easy	Never	1 or 2	Never	Never	Never	Never	Never	Never	Never	Never	0	No	No	No	No	No
No	0	0	0	0	Most likely	1	1	0	0	1	1	Monthly	Yes	No	No	No	1	No	Yes	Yes	No	No	No	Yes	No	Yes	0.75	5.75	Low adherence	Poor	Rarely	A lot	Easy	Never	1 or 2	Never	Never	Never	Never	Never	Never	Never	Never	0	No	No	No	No	No
No	0	0	0	0	Never	3	1	0	1	2	2	Every two/three weeks	No	No	No	No	1	No	No	No	No	No	No	Yes	No	No	1	8	High Adeherence	medium/high	Never	Some	Possible	Never	1 or 2	Never	Never	Never	Never	Never	Never	Never	Never	0	No	No	No	No	No
No	0	0	0	0	I can't decide	1	1	0	0	1	1	Every 6 or more months	No	No	No	No	0	No	No	No	No	No	No	No	No	No	0.75	6.75	Medium Aherence	medium/high	Rarely	None	Very difficult	Never	1 or 2	Never	Never	Never	Never	Never	Never	Never	Never	0	No	No	No	No	Yes
No	0	0	0	0	Never	1	1	0	0	1	3	Every 3-5 months	Yes	No	No	Yes	1	No	Yes	Yes	No	No	Yes	Yes	No	Yes	0.5	4.5	Low adherence	Poor	Sometimes	Little	Difficult	Never	1 or 2	Never	Never	Never	Never	Never	Never	Never	Never	0	No	No	No	No	No
No	0	0	0	0	Never	1	1	0	0	2	1	Monthly	No	No	No	No	1	No	No	No	No	No	No	Yes	No	No	0.75	7.75	Medium Aherence	medium/high	Rarely	Some	Easy	Never	1 or 2	Never	Never	Never	Never	Never	Never	Never	Never	0	No	No	No	No	No
Yes	1	0	0	0	I can't decide	1	1	0	0	3	4	Monthly	No	No	No	No	1	No	No	No	No	No	No	Yes	No	No	1	8	High Adeherence	medium/high	Never	A lot	Possible	Never	1 or 2	Never	Never	Never	Never	Never	Never	Never	Never	0	No	No	No	No	No
No	0	0	0	0	Less likely	1	1	0	0	2	1	Every 3-5 months	No	No	No	No	1	No	Yes	No	No	No	No	Yes	No	Yes	1	7	Medium Aherence	medium/high	Never	Some	Difficult	Never	1 or 2	Never	Never	Never	Never	Never	Never	Never	Never	0	No	No	No	No	No
No	0	0	0	0	Less likely	1	1	0	0	1	1	Every 3-5 months	No	Yes	Yes	No	1	No	Yes	No	Yes	Yes	No	Yes	No	Yes	0.5	4.5	Low adherence	Poor	Sometimes	Some	Possible	2 to 4 times a month	3 or 4	Never	Never	Never	Never	Never	Never	Never	Never	3	No	No	No	yes	No
No	0	0	0	0	Never	1	1	0	0	1	1	Every two/three weeks	No	No	No	No	1	No	No	No	No	No	No	Yes	No	No	1	8	High Adeherence	medium/high	Never	A lot	Possible	Never	1 or 2	Never	Never	Never	Never	Never	Never	Never	Never	0	No	No	No	No	No
No	0	0	0	0	I can't decide	1	1	0	0	2	2	Monthly	No	No	No	No	1	No	No	No	No	No	No	Yes	No	No	0.75	7.75	Medium Aherence	medium/high	Rarely	Uncertain	Possible	Never	1 or 2	Never	Never	Never	Never	Never	Never	Never	Never	0	No	No	No	No	No
No	0	0	0	0	I can't decide	1	1	0	0	2	2	Every 3-5 months	No	No	No	No	0	No	No	No	No	No	No	No	No	No	0.75	6.75	Medium Aherence	medium/high	Rarely	Some	Possible	Never	1 or 2	Never	Never	Never	Never	Never	Never	Never	Never	0	No	No	No	No	No
No	0	0	0	0	Less likely	1	1	0	0	1	2	Monthly	Yes	Yes	No	Yes	1	No	No	Yes	Yes	No	Yes	Yes	No	No	0.75	4.75	Low adherence	Poor	Rarely	Some	Easy	Monthly/less	1 or 2	Never	Never	weekly	Never	Never	Never	Never	Never	4	No	No	No	No	No
Yes	1	0	1	0	Never	1	1	0	0	1	2	Monthly	Yes	No	No	No	1	No	No	Yes	No	No	No	Yes	No	No	1	7	Medium Aherence	medium/high	Never	Little	Difficult	Never	1 or 2	Never	Never	Never	Never	Never	Never	Never	Never	0	No	No	No	No	No
No	0	0	0	0	Never	1	1	0	0	1	1	Every 6 or more months	No	No	No	No	1	No	No	No	No	No	No	Yes	No	No	1	8	High Adeherence	medium/high	Never	A lot	Very easy	Never	1 or 2	Never	Never	Never	Never	Never	Never	Never	Never	0	No	No	No	No	No
No	0	0	0	0	Less likely	1	1	0	0	1	1	Every 3-5 months	No	No	No	No	0	No	No	No	No	No	No	No	No	No	1	7	Medium Aherence	medium/high	Never	Some	Easy	Never	1 or 2	Never	Never	Never	Never	Never	Never	Never	Never	0	No	No	No	No	No
No	0	0	0	0	Never	1	1	0	0	2	2	Every 3-5 months	No	No	No	No	1	No	No	No	No	No	No	Yes	No	No	0.75	7.75	Medium Aherence	medium/high	Rarely	Some	Easy	Never	1 or 2	Never	Never	Never	Never	Never	Never	Never	Never	0	No	No	No	No	No
No	0	0	0	0	Never	1	1	0	0	3	2	Monthly	No	No	No	No	1	No	No	No	No	No	No	Yes	No	No	0.75	7.75	Medium Aherence	medium/high	Rarely	A lot	Very easy	Never	1 or 2	Never	Never	Never	Never	Never	Never	Never	Never	0	No	No	No	No	No
No	0	0	0	0	I can't decide	1	1	0	0	1	1	Every 6 or more months	No	No	No	No	0	No	Yes	No	No	No	No	No	No	Yes	0.75	5.75	Low adherence	Poor	Rarely	A lot	Difficult	Never	1 or 2	Never	Never	Never	Never	Never	Never	Never	Never	0	No	No	No	No	No
No	1	0	1	0	Likely	3	1	1	0	2	2	Every 3-5 months	No	No	No	No	1	No	No	No	No	No	No	Yes	No	No	1	8	High Adeherence	medium/high	Never	Some	Possible	Monthly/less	1 or 2	less than monthly	Never	Never	Never	Never	Never	Never	Never	2	No	No	No	No	No
No	0	0	0	0	Likely	1	1	0	0	1	1	Every 6 or more months	No	No	No	No	1	No	No	No	No	No	No	Yes	No	No	1	8	High Adeherence	medium/high	Never	Some	Possible	Never	1 or 2	Never	Never	Never	Never	Never	Never	Never	Never	0	No	No	No	No	No
No	0	0	0	0	I can't decide	1	1	0	0	1	1	Every 6 or more months	No	No	No	No	0	No	No	No	No	No	No	No	No	No	0.75	6.75	Medium Aherence	medium/high	Rarely	A lot	Very easy	Monthly/less	5 or 6	Never	Never	Never	Never	Never	Never	Yes, but not within the last year	Never	5	No	No	No	No	No
No	0	0	0	0	Never	2	0	1	0	2	1	Monthly	No	No	No	No	1	No	No	No	No	No	No	Yes	No	No	0.75	7.75	Medium Aherence	medium/high	Rarely	Some	Easy	Never	1 or 2	Never	Never	Never	Never	Never	Never	Never	Never	0	No	No	No	No	No
No	0	0	0	0	I can't decide	1	1	0	0	2	1	Monthly	No	No	No	No	1	No	No	No	No	No	No	Yes	No	No	0.5	7.5	Medium Aherence	medium/high	Sometimes	Some	Possible	Never	1 or 2	Never	Never	Never	Never	Never	Never	Never	Never	0	No	No	No	No	No
No	0	0	0	0		1	1	0	0	2	2	Every two/three weeks	No	No	No	No	0	No	No	No	No	No	No	No	No	No	1	7	Medium Aherence	medium/high	Never	Some	Possible	Never	1 or 2	Never	Never	Never	Never	Never	Never	Never	Never	0	No	No	No	No	No
No	0	0	0	0	Never	1	1	0	0	2	2	Every two/three weeks	No	No	No	No	1	No	No	No	No	No	No	Yes	No	No	1	8	High Adeherence	medium/high	Never	Some	Possible	Never	1 or 2	Never	Never	Never	Never	Never	Never	Never	Never	0	No	No	No	No	No
No	0	0	0	0	Never	1	1	0	0	3	2	Monthly	No	No	No	No	1	No	No	No	No	No	No	Yes	No	No	1	8	High Adeherence	medium/high	Never	A lot	Difficult	Never	1 or 2	Never	Never	Never	Never	Never	Never	Never	Never	0	No	No	No	No	No
No	0	0	0	0	Never	1	1	0	0	1	1	Every 3-5 months	No	No	No	No	1	No	No	No	No	No	No	Yes	No	No	1	8	High Adeherence	medium/high	Never	A lot	Easy	Never	1 or 2	Never	Never	Never	Never	Never	Never	Never	Never	0	No	No	No	No	No
No	0	0	0	0	Less likely	1	1	0	0	1	1	weekly	No	No	No	No	1	No	No	No	No	No	No	Yes	No	No	1	8	High Adeherence	medium/high	Never	Some	Possible	Never	1 or 2	Never	Never	Never	Never	Never	Never	Never	Never	0	No	No	No	No	No
No	0	0	0	0	Less likely	1	1	0	0	1	2	Every two month	Yes	No	No	No	0	Yes	No	Yes	No	No	No	No	Yes	No	1	5	Low adherence	Poor	Never	A lot	Very easy	2 to 4 times a month	1 or 2	Never	Never	Never	Never	Never	Never	Never	Never	2	No	No	No	yes	No
No	0	0	0	0	Never	3	1	1	0	2	2	Every 3-5 months	No	No	No	No	1	No	Yes	No	No	No	No	Yes	No	Yes	1	7	Medium Aherence	medium/high	Never	Some	Easy	Never	1 or 2	Never	Never	Never	Never	Never	Never	Never	Never	0	No	No	No	No	No
Yes	1	0	0	1	Most likely	1	1	0	0	1	1	Every 6 or more months	No	No	No	No	1	No	No	No	No	No	No	Yes	No	No	0.75	7.75	Medium Aherence	medium/high	Rarely	Some	Easy	Monthly/less	1 or 2	Never	Never	Never	Never	Never	Never	Never	Yes within the last year	5	No	No	No	No	No
No	0	0	0	0	Never	1	1	0	0	2	2	Every two/three weeks	No	No	No	No	1	Yes	No	No	No	No	No	Yes	Yes	No	0.75	6.75	Medium Aherence	medium/high	Rarely	Some	Easy	Never	1 or 2	Never	Never	Never	Never	Never	Never	Never	Never	0	No	No	No	No	No
No	0	0	0	0	I can't decide	2	0	1	0	2	1	Every two month	No	No	No	No	1	No	Yes	No	No	No	No	Yes	No	Yes	0.75	6.75	Medium Aherence	medium/high	Rarely	Little	Difficult	Monthly/less	3 or 4	Never	Never	Never	Never	Never	Never	Yes, but not within the last year	Yes, but not within the last year	6	No	No	No	No	No
No	1	0	0	0	I can't decide	3	1	0	1	3	3	Every two month	No	Yes	No	Yes	1	No	No	No	Yes	No	Yes	Yes	No	No	0.75	5.75	Low adherence	Poor	Rarely	Little	Difficult	Never	1 or 2	Never	Never	Never	Never	Never	Never	Never	Never	0	No	No	No	No	No
Yes	0	0	0	0	Never	1	1	0	0	6	5	Monthly	No	No	No	No	0	No	No	No	No	No	No	No	No	No	1	7	Medium Aherence	medium/high	Never	Some	Possible	Never	1 or 2	Never	Never	Never	Never	Never	Never	Never	Never	0	No	No	No	No	No
No	0	0	0	0	Never	3	1	0	1	1	2	Monthly	No	Yes	No	No	1	Yes	No	No	Yes	No	No	Yes	Yes	No	1	6	Medium Aherence	medium/high	Never	Some	Easy	Monthly/less	3 or 4	Never	Never	Never	Never	Never	Never	Never	Never	2	No	No	No	No	No
No	0	0	0	0	I can't decide	1	1	0	0	1	2	weekly	No	No	No	No	0	No	No	No	No	No	No	No	No	No	1	7	Medium Aherence	medium/high	Never	Some	Difficult	Never	1 or 2	Never	Never	Never	Never	Never	Never	Never	Never	0	No	No	No	No	No
Yes	1	1	0	1	Most likely	1	1	0	0	1	1	Every 3-5 months	No	No	No	No	0	No	No	No	No	No	No	No	No	No	0.75	6.75	Medium Aherence	medium/high	Rarely	Uncertain	Possible	Never	1 or 2	Never	Never	Never	Never	Never	Never	Never	Never	0	No	No	No	No	No
No	0	0	0	0	Never	1	1	0	0	1	1	Every 3-5 months	No	No	Yes	No	1	No	Yes	No	No	Yes	No	Yes	No	Yes	1	6	Medium Aherence	medium/high	Never	Some	Easy	Never	1 or 2	Never	Never	Never	Never	Never	Never	Never	Never	0	No	No	No	No	No
No	0	0	0	0	Never	1	1	0	0	8	3	Every two month	No	No	No	No	1	Yes	No	No	No	No	No	Yes	Yes	No	1	7	Medium Aherence	medium/high	Never	Some	Easy	Never	1 or 2	Never	Never	Never	Never	Never	Never	Never	Never	0	No	No	No	No	No
No	0	0	0	0	I can't decide	1	1	0	0	4	3	Every 3-5 months	No	No	No	No	1	No	No	No	No	No	No	Yes	No	No	1	8	High Adeherence	medium/high	Never	A lot	Easy	Monthly/less	1 or 2	Never	Never	Never	Never	Never	Never	Never	Yes within the last year	5	No	No	No	No	No
No	1	0	0	0	Likely	3	1	0	1	3	4	Every 3-5 months	No	No	No	No	1	No	No	No	No	No	No	Yes	No	No	0.5	7.5	Medium Aherence	medium/high	Sometimes	Some	Easy	Never	1 or 2	Never	Never	Never	Never	Never	Never	Never	Never	0	No	No	No	No	No
No	0	0	0	0	Never	1	1	0	0	2	3	Monthly	No	No	No	No	1	No	No	No	No	No	No	Yes	No	No	0.75	7.75	Medium Aherence	medium/high	Rarely	Some	Easy	Never	1 or 2	Never	Never	Never	Never	Never	Never	Never	Never	0	No	No	No	No	No
Yes	1	1	0	1	Likely	1	1	0	0	2	1	Monthly	No	No	No	No	1	No	No	No	No	No	No	Yes	No	No	0.5	7.5	Medium Aherence	medium/high	Sometimes	A lot	Easy	Never	1 or 2	Never	Never	Never	Never	Never	Never	Never	Never	0	No	No	No	No	No
No	0	0	0	0	Never	1	1	0	0	2	2	Every two/three weeks	No	No	No	No	1	No	No	No	No	No	No	Yes	No	No	0.5	7.5	Medium Aherence	medium/high	Sometimes	Some	Possible	Never	1 or 2	Never	Never	Never	Never	Never	Never	Never	Never	0	No	No	No	No	No
No	1	0	1	1	Never	1	1	0	0	6	4	Every two month	No	No	No	No	0	No	No	No	No	No	No	No	No	No	1	7	Medium Aherence	medium/high	Never	Some	Possible	Monthly/less	1 or 2	Never	Never	Never	Never	Never	Never	Never	Yes, but not within the last year	3	No	No	No	No	No
No	0	0	0	0	Never	1	1	0	0	2	4	Every 3-5 months	No	Yes	No	No	0	No	Yes	No	Yes	No	No	No	No	Yes	0.5	4.5	Low adherence	Poor	Sometimes	Some	Possible	Never	1 or 2	Never	Never	Never	Never	Never	Never	Never	Never	0	No	No	No	No	No
No	0	0	0	0	Never	1	1	0	0	4	2	Monthly	No	No	No	No	1	No	No	No	No	No	No	Yes	No	No	0.75	7.75	Medium Aherence	medium/high	Rarely	A lot	Very easy	Monthly/less	1 or 2	Never	Never	Never	Never	Never	Never	Never	Never	1	No	No	No	No	No
No	0	0	0	0	Never	1	1	0	0	2	4	Every two month	No	No	No	No	1	No	No	No	No	No	No	Yes	No	No	0.75	7.75	Medium Aherence	medium/high	Rarely	Uncertain	Possible	Never	1 or 2	Never	Never	Never	Never	Never	Never	Never	Never	0	No	No	No	No	No
Yes	1	1	1	1	I can't decide	1	1	0	0	1	2	Monthly	Yes	Yes	No	No	0	No	Yes	Yes	Yes	No	No	No	No	Yes	0.5	3.5	Low adherence	Poor	Sometimes	Some	Difficult	Never	1 or 2	Never	Never	Never	Never	Never	Never	Never	Never	0	No	No	No	No	No
No	0	0	0	0	Less likely	3	1	1	0	2	2	Every two/three weeks	No	No	No	No	1	No	Yes	No	No	No	No	Yes	No	Yes	0.5	6.5	Medium Aherence	medium/high	Sometimes	Some	Easy	Never	1 or 2	Never	Never	Never	Never	Never	Never	Never	Never	0	No	No	No	No	No
No	1	0	0	0	I can't decide	3	1	1	0	2	2	Monthly	No	No	No	No	1	No	Yes	No	No	No	No	Yes	No	Yes	1	7	Medium Aherence	medium/high	Never	Uncertain	Possible	Never	1 or 2	Never	Never	Never	Never	Never	Never	Never	Never	0	No	No	No	No	No
No	1	0	0	0	I can't decide	1	1	0	0	2	3	Every two month	No	No	No	No	1	No	No	No	No	No	No	Yes	No	No	1	8	High Adeherence	medium/high	Never	A lot	Very easy	Never	1 or 2	Never	Never	Never	Never	Never	Never	Never	Never	0	No	No	No	No	No
No	0	0	0	0	I can't decide	1	1	0	0	1	1	Every 3-5 months	Yes	No	No	No	0	No	No	Yes	No	No	No	No	No	No	0.25	5.25	Low adherence	Poor	Mostly	Little	Difficult	Monthly/less	3 or 4	less than monthly	less than monthly	less than monthly	less than monthly	less than monthly	less than monthly	Yes, but not within the last year	Yes, but not within the last year	12	Yes	No	No	No	Yes
No	1	1	0	0	Most likely	1	1	0	0	1	1	Every 3-5 months	No	No	No	No	0	No	No	No	No	No	No	No	No	No	1	7	Medium Aherence	medium/high	Never	Little	Possible	Monthly/less	1 or 2	Never	less than monthly	monthly	less than monthly	less than monthly	monthly	Yes, but not within the last year	Yes, but not within the last year	12	Yes	No	No	No	No
Yes	0	1	1	1	Likely	1	1	0	0	2	1	Monthly	No	No	No	No	1	No	No	No	No	No	No	Yes	No	No	0.75	7.75	Medium Aherence	medium/high	Rarely	A lot	Very easy	Never	1 or 2	Never	Never	Never	Never	Never	Never	Never	Never	0	No	No	No	No	No
No	0	0	0	0	I can't decide	1	1	0	0	1	3	Every 3-5 months	No	No	No	No	1	No	No	No	No	No	No	Yes	No	No	1	8	High Adeherence	medium/high	Never	Some	Difficult	Never	1 or 2	Never	Never	Never	Never	Never	Never	Never	Never	0	No	No	No	No	No
No	0	0	0	0	Never	1	1	0	0	1	2	Every 3-5 months	No	No	No	No	1	No	No	No	No	No	No	Yes	No	No	1	8	High Adeherence	medium/high	Never	Some	Possible	Never	1 or 2	Never	Never	Never	Never	Never	Never	Never	Never	0	No	No	No	No	No
No	0	0	0	0	Never	1	1	0	0	2	2	Every 3-5 months	No	No	No	No	1	No	No	No	No	No	No	Yes	No	No	1	8	High Adeherence	medium/high	Never	A lot	Easy	Never	1 or 2	Never	Never	Never	Never	Never	Never	Never	Never	0	No	No	No	No	No
No	0	0	0	0	I can't decide	3	1	1	0	2	2	Every two month	No	No	No	No	1	No	Yes	No	No	No	No	Yes	No	Yes	0.75	6.75	Medium Aherence	medium/high	Rarely	Little	Possible	Never	1 or 2	Never	Never	Never	Never	Never	Never	Never	Never	0	No	No	No	No	No
No	0	0	0	0	Never	1	1	0	0	1	1	Every 3-5 months	No	No	No	No	1	No	No	No	No	No	No	Yes	No	No	0.75	7.75	Medium Aherence	medium/high	Rarely	Some	Easy	Never	1 or 2	Never	Never	Never	Never	Never	Never	Never	Never	0	No	No	No	No	No
No	0	0	0	0	Never	1	1	0	0	1	1	Every 6 or more months	No	No	No	No	1	No	No	No	No	No	No	Yes	No	No	1	8	High Adeherence	medium/high	Never	A lot	Easy	Never	1 or 2	Never	Never	Never	Never	Never	Never	Never	Never	0	No	No	No	No	No
Yes	1	1	0	1	Most likely	1	1	0	0	2	3	Every two/three weeks	No	No	No	No	0	No	No	No	No	No	No	No	No	No	0.75	6.75	Medium Aherence	medium/high	Rarely	Some	Possible	Never	1 or 2	Never	Never	Never	Never	Never	Never	Never	Never	0	No	No	No	No	No
Yes	1	1	0	1	I can't decide	1	1	0	0	1	1	Every 6 or more months	Yes	Yes	No	No	1	Yes	Yes	Yes	Yes	No	No	Yes	Yes	Yes	0.5	3.5	Low adherence	Poor	Sometimes	Some	Easy	Monthly/less	3 or 4	Never	less than monthly	less than monthly	less than monthly	less than monthly	less than monthly	Yes, but not within the last year	Yes within the last year	13	Yes	No	No	No	No
No	0	0	0	0	Never	2	0	1	0	3	2	Every two/three weeks	No	No	No	No	1	No	No	No	No	No	No	Yes	No	No	1	8	High Adeherence	medium/high	Never	Some	Easy	Never	1 or 2	Never	Never	Never	Never	Never	Never	Never	Never	0	No	No	No	No	No
No	0	0	0	0	Less likely	1	1	0	0	2	2	Every 3-5 months	No	No	No	No	0	No	No	No	No	No	No	No	No	No	1	7	Medium Aherence	medium/high	Never	Some	Possible	Never	1 or 2	Never	Never	Never	Never	Never	Never	Never	Never	0	No	No	No	No	No
No	0	0	0	0	I can't decide	2	0	1	0	2	1	Every two month	No	No	No	No	1	No	No	No	No	No	No	Yes	No	No	0.75	7.75	Medium Aherence	medium/high	Rarely	Uncertain	Possible	Never	1 or 2	Never	Never	Never	Never	Never	Never	Never	Never	0	No	No	No	No	No
No	0	0	0	0	Never	3	1	1	0	10	8	Every two/three weeks	No	No	No	No	1	No	No	No	No	No	No	Yes	No	No	0.5	7.5	Medium Aherence	medium/high	Sometimes	Some	Easy	Never	1 or 2	Never	Never	Never	Never	Never	Never	Never	Never	0	No	No	No	No	No
No	0	0	1	0	Never	1	1	0	0	3	3	Monthly	Yes	No	No	No	1	No	No	Yes	No	No	No	Yes	No	No	0.75	6.75	Medium Aherence	medium/high	Rarely	A lot	Difficult	Monthly/less	1 or 2	Never	Never	Never	Never	Never	Never	Never	Never	1	No	No	No	No	No
No	0	0	0	0	Never	1	1	0	0	2	2	Every 3-5 months	No	No	No	No	1	No	No	No	No	No	No	Yes	No	No	1	8	High Adeherence	medium/high	Never	A lot	Very easy	Monthly/less	3 or 4	Never	Never	Never	Never	Never	Never	Never	Never	2	No	No	No	No	No
No	0	0	0	0	Never	1	1	0	0	1	1	Every 3-5 months	Yes	No	No	No	1	No	No	Yes	No	No	No	Yes	No	No	0.75	6.75	Medium Aherence	medium/high	Rarely	Some	Easy	Never	1 or 2	Never	Never	Never	Never	Never	Never	Never	Never	0	No	No	No	No	No
No	0	0	0	1	Never	1	1	0	0	2	4	Monthly	No	No	No	No	1	No	No	No	No	No	No	Yes	No	No	1	8	High Adeherence	medium/high	Never	Uncertain	Difficult	Never	1 or 2	Never	Never	Never	Never	Never	Never	Never	Never	0	No	No	No	No	No
No	0	0	0	0	Never	1	1	0	0	2	1	Every two month	No	No	No	No	1	No	No	No	No	No	No	Yes	No	No	0.75	7.75	Medium Aherence	medium/high	Rarely	A lot	Easy	Never	1 or 2	Never	Never	Never	Never	Never	Never	Never	Never	0	No	No	No	No	No
No	0	0	0	0	Never	1	1	0	0	2	1	Monthly	No	No	No	No	1	No	No	No	No	No	No	Yes	No	No	0.75	7.75	Medium Aherence	medium/high	Rarely	A lot	Easy	Never	1 or 2	Never	Never	Never	Never	Never	Never	Never	Never	0	No	No	No	No	No
No	0	0	0	0	Never	1	1	0	0	4	3	Every 3-5 months	No	No	No	No	1	No	No	No	No	No	No	Yes	No	No	0.75	7.75	Medium Aherence	medium/high	Rarely	None	Very easy	Never	1 or 2	Never	Never	Never	Never	Never	Never	Never	Never	0	No	No	No	No	No
No	0	0	0	0	Never	1	1	0	0	2	1	Monthly	No	No	No	No	1	No	No	No	No	No	No	Yes	No	No	0.75	7.75	Medium Aherence	medium/high	Rarely	A lot	Very easy	Never	1 or 2	Never	Never	Never	Never	Never	Never	Never	Never	0	No	No	No	No	No
No	0	0	0	0	Never	1	1	0	0	1	1	Every two month	No	No	No	No	1	No	No	No	No	No	No	Yes	No	No	0.75	7.75	Medium Aherence	medium/high	Rarely	None	Easy	Never	1 or 2	Never	Never	Never	Never	Never	Never	Never	Never	0	No	No	No	No	No
Yes	1	0	0	1	Most likely	1	1	0	0	1	1	Every 6 or more months	No	No	No	No	1	No	No	No	No	No	No	Yes	No	No	0.75	7.75	Medium Aherence	medium/high	Rarely	A lot	Easy	Never	1 or 2	Never	Never	Never	Never	Never	Never	Never	Never	0	No	No	No	No	No
No	1	0	0	1	Likely	1	1	0	0	2	2	Monthly	No	No	No	No	1	No	No	No	No	No	No	Yes	No	No	0.75	7.75	Medium Aherence	medium/high	Rarely	A lot	Easy	Monthly/less	1 or 2	Never	Never	Never	Never	Never	Never	Never	Never	1	No	No	No	No	No
No	0	0	0	0	Never	1	1	0	0	2	2	Monthly	Yes	No	No	No	1	No	Yes	Yes	No	No	No	Yes	No	Yes	0.75	5.75	Low adherence	Poor	Rarely	Little	Possible	Never	1 or 2	Never	Never	Never	Never	Never	Never	Never	Never	0	No	No	No	No	No
No	0	0	0	0	I can't decide	1	1	0	0	2	1	Monthly	No	No	No	No	1	No	No	No	No	No	No	Yes	No	No	0.75	7.75	Medium Aherence	medium/high	Rarely	Some	Easy	Never	1 or 2	Never	Never	Never	Never	Never	Never	Never	Never	0	No	No	No	No	No
No	0	0	0	0	Never	3	0	0	1	2	2	Every two month	No	No	No	No	1	No	No	No	No	No	No	Yes	No	No	1	8	High Adeherence	medium/high	Never	A lot	Very easy	Never	1 or 2	Never	Never	Never	Never	Never	Never	Never	Never	0	No	No	No	No	No
No	0	0	0	0	I can't decide	1	1	0	0	2	2	Every two month	No	No	No	No	1	No	No	No	No	No	No	Yes	No	No	0.75	7.75	Medium Aherence	medium/high	Rarely	Uncertain	Possible	Never	1 or 2	Never	Never	Never	Never	Never	Never	Never	Never	0	No	No	No	No	No
No	0	0	0	0	I can't decide	3	1	1	0	2	2	Every 3-5 months	No	No	No	No	1	No	No	No	No	No	No	Yes	No	No	0.5	7.5	Medium Aherence	medium/high	Sometimes	Some	Possible	Never	1 or 2	Never	Never	Never	Never	Never	Never	Never	Never	0	No	No	No	No	No
No	0	0	0	0	Never	1	1	0	0	2	4	Monthly	No	No	No	No	1	No	No	No	No	No	No	Yes	No	No	1	8	High Adeherence	medium/high	Never	Little	Easy	Never	1 or 2	Never	Never	Never	Never	Never	Never	Never	Never	0	No	No	No	No	No
No	0	0	0	0	Never	1	1	0	0	3	4	Every two month	Yes	Yes	No	Yes	1	No	Yes	Yes	Yes	No	Yes	Yes	No	Yes	0.5	3.5	Low adherence	Poor	Sometimes	A lot	Possible	Never	1 or 2	Never	Never	Never	Never	Never	Never	Never	Never	0	No	No	No	No	No
No	0	0	0	0	Never	3	1	1	0	3	2	Every two month	No	No	No	No	1	No	No	No	No	No	No	Yes	No	No	1	8	High Adeherence	medium/high	Never	None	Easy	Never	1 or 2	Never	Never	Never	Never	Never	Never	Never	Never	0	No	No	No	No	No
No	0	0	0	0	Never	1	1	0	0	3	5	Monthly	Yes	Yes	No	No	1	No	Yes	Yes	Yes	No	No	Yes	No	Yes	0.25	4.25	Low adherence	Poor	Mostly	Uncertain	Difficult	Never	1 or 2	Never	Never	Never	Never	Never	Never	Never	Never	0	No	No	No	No	No
No	1	1	0	0	I can't decide	1	1	0	0	1	1	Every 3-5 months	No	No	No	No	0	No	No	No	No	No	No	No	No	No	0.5	6.5	Medium Aherence	medium/high	Sometimes	Some	Possible	Never	1 or 2	Never	Never	Never	Never	Never	Never	Never	Never	0	No	No	No	No	No
No	0	0	0	0	Less likely	2	0	1	0	2	1	Monthly	No	No	No	No	1	No	Yes	No	No	No	No	Yes	No	Yes	1	7	Medium Aherence	medium/high	Never	A lot	Possible	Never	1 or 2	Never	Never	Never	Never	Never	Never	Never	Never	0	No	No	No	No	No
No	1	0	1	0	Never	1	1	0	0	2	1	Every 3-5 months	Yes	No	No	Yes	1	No	No	Yes	No	No	Yes	Yes	No	No	1	6	Medium Aherence	medium/high	Never	Little	Very easy	Never	1 or 2	Never	Never	Never	Never	Never	Never	Never	Never	0	No	No	No	No	No
No	0	0	0	0	Never	1	1	0	0	1	1	Every 6 or more months	No	No	No	No	1	No	No	No	No	No	No	Yes	No	No	1	8	High Adeherence	medium/high	Never	Some	Easy	Never	1 or 2	Never	Never	Never	Never	Never	Never	Never	Never	0	No	No	No	No	No
No	0	0	0	0	Most likely	1	1	0	0	1	1	Every 3-5 months	Yes	Yes	No	Yes	1	No	No	Yes	Yes	No	Yes	Yes	No	No	0.5	4.5	Low adherence	Poor	Sometimes	Some	Possible	Never	1 or 2	Never	Never	Never	Never	Never	Never	Never	Never	0	No	No	No	No	No
No					Never	3	1	1	0	2	2	Every two/three weeks	No	No	No	No	0	No	Yes	No	No	No	No	No	No	Yes	0.75	5.75	Low adherence	Poor	Rarely	A lot	Possible	Never	1 or 2	Never	Never	Never	Never	Never	Never	Never	Never	0	No	No	No	No	No
No	0	0	0	1	Never	1	1	0	0	2	1	Monthly	No	No	No	No	1	No	No	No	No	No	No	Yes	No	No	0.75	7.75	Medium Aherence	medium/high	Rarely	Some	Easy	Never	1 or 2	Never	Never	Never	Never	Never	Never	Never	Never	0	No	No	No	No	No
Yes	1	1	0	1	Most likely	1	1	0	0	1	1	Every 6 or more months	No	No	No	No	1	No	No	No	No	No	No	Yes	No	No	0.75	7.75	Medium Aherence	medium/high	Rarely	Uncertain	Possible	Never	1 or 2	Never	Never	Never	Never	Never	Never	Never	Never	0	No	No	No	No	No
Yes	0	0	0	0	Never	1	1	0	0	2	1	Every two month	No	No	No	No	1	No	No	No	No	No	No	Yes	No	No	1	8	High Adeherence	medium/high	Never	A lot	Easy	Never	1 or 2	Never	Never	Never	Never	Never	Never	Never	Never	0	No	No	No	No	No
Yes	1	1	0	1	Likely	1	1	0	0	1	1	Every 3-5 months	No	No	No	No	0	No	No	No	No	No	No	No	No	No	0.75	6.75	Medium Aherence	medium/high	Rarely	Uncertain	Easy	Never	1 or 2	Never	Never	Never	Never	Never	Never	Never	Never	0	No	No	No	No	No
No	0	0	0	1	Never	3	1	0	1	4	3	Monthly	No	No	No	No	0	No	Yes	No	No	No	No	No	No	Yes	1	6	Medium Aherence	medium/high	Never	Little	Possible	Never	1 or 2	Never	Never	Never	Never	Never	Never	Never	Never	0	No	No	No	No	No
Yes	1	1	0	1	Likely	1	1	0	0	1	1	Every 3-5 months	No	No	No	No	0	No	No	No	No	No	No	No	No	No	0.75	6.75	Medium Aherence	medium/high	Rarely	Uncertain	Possible	Monthly/less	3 or 4	less than monthly	less than monthly	less than monthly	Never	less than monthly	less than monthly	Yes, but not within the last year	Yes, but not within the last year	11	Yes	No	No	No	No
No	0	0	0	0	Never	1	1	0	0	10	6	Every two month	No	No	No	No	0	No	No	No	No	No	No	No	No	No	0.75	6.75	Medium Aherence	medium/high	Rarely	Uncertain	Difficult	Never	1 or 2	Never	Never	Never	Never	Never	Never	Never	Never	0	No	No	No	No	No
No	0	0	0	0	Never	1	1	0	0	4	3	Monthly	No	Yes	No	No	1	No	Yes	No	Yes	No	No	Yes	No	Yes	1	6	Medium Aherence	medium/high	Never	A lot	Very easy	Never	1 or 2	Never	Never	Never	Never	Never	Never	Never	Never	0	No	No	No	No	No
No	0	0	0	0	Never	1	1	0	0	2	3	Every two month	No	No	No	No	1	No	Yes	No	No	No	No	Yes	No	Yes	0.75	6.75	Medium Aherence	medium/high	Rarely	A lot	Easy	Monthly/less	3 or 4	Never	Never	Never	Never	Never	Never	Never	Yes within the last year	6	No	No	No	No	No
No	0	0	0	0	Never	1	1	0	0	2	2	Monthly	No	No	No	No	1	No	No	No	No	No	No	Yes	No	No	0.75	7.75	Medium Aherence	medium/high	Rarely	A lot	Difficult	Never	1 or 2	Never	Never	Never	Never	Never	Never	Never	Never	0	No	No	No	No	No
No	0	0	0	0	Never	3	1	1	0	4	4	Every 3-5 months	No	No	No	No	0	No	No	No	No	No	No	No	No	No	1	7	Medium Aherence	medium/high	Never	A lot	Possible	Never	1 or 2	Never	Never	Never	Never	Never	Never	Never	Never	0	No	No	No	No	No
No	0	0	0	0	I can't decide	1	1	0	0	3	3	Every 3-5 months	No	No	No	No	1	No	No	No	No	No	No	Yes	No	No	0.75	7.75	Medium Aherence	medium/high	Rarely	Some	Possible	Never	1 or 2	Never	Never	Never	Never	Never	Never	Never	Never	0	No	No	No	No	No
No	0	0	0	0	Never	2	0	1	0	2	1	Monthly	No	No	No	No	1	No	No	No	No	No	No	Yes	No	No	0.75	7.75	Medium Aherence	medium/high	Rarely	A lot	Possible	Monthly/less	1 or 2	Never	Never	Never	Never	Never	Never	Never	Never	1	No	No	No	No	No
No	0	0	0	0	Never	1	1	0	0	2	3	Every 3-5 months	No	No	No	No	1	No	No	No	No	No	No	Yes	No	No	1	8	High Adeherence	medium/high	Never	None	Difficult	Never	1 or 2	Never	Never	Never	Never	Never	Never	Never	Never	0	No	No	No	No	No
No	0	0	0	0	Never	1	1	0	0	2	2	Every 3-5 months	No	No	No	No	1	No	No	No	No	No	No	Yes	No	No	1	8	High Adeherence	medium/high	Never	A lot	Difficult	Never	1 or 2	Never	Never	Never	Never	Never	Never	Never	Never	0	No	No	No	No	No
Yes	0	0	0	0	I can't decide	1	1	0	0	6	4	Every two month	No	No	No	No	1	No	No	No	No	No	No	Yes	No	No	0.75	7.75	Medium Aherence	medium/high	Rarely	A lot	Possible	Never	1 or 2	Never	Never	Never	Never	Never	Never	Never	Never	0	No	No	No	No	No
No	0	0	0	0	Never	1	1	0	0	3	3	Monthly	No	No	No	No	1	No	No	No	No	No	No	Yes	No	No	1	8	High Adeherence	medium/high	Never	Little	Possible	Never	1 or 2	Never	Never	Never	Never	Never	Never	Never	Never	0	No	No	No	No	No
No	0	0	0	0	Never	2	0	1	0	2	1	Monthly	Yes	No	No	No	1	No	No	Yes	No	No	No	Yes	No	No	0.75	6.75	Medium Aherence	medium/high	Rarely	Some	Possible	Never	1 or 2	Never	Never	Never	Never	Never	Never	Never	Never	0	No	No	No	No	No
No	0	0	0	0	Never	1	1	0	0	2	2	Every 3-5 months	No	No	No	No	1	No	No	No	No	No	No	Yes	No	No	1	8	High Adeherence	medium/high	Never	Some	Easy	Never	1 or 2	Never	Never	Never	Never	Never	Never	Never	Never	0	No	No	No	No	No
No	1	0	0	0	Never	1	1	0	0	3	3	Every two month	No	No	No	No	1	No	Yes	No	No	No	No	Yes	No	Yes	0.75	6.75	Medium Aherence	medium/high	Rarely	A lot	Easy	Never	1 or 2	Never	Never	Never	Never	Never	Never	Never	Never	0	No	No	No	No	No
No	0	0	0	0	I can't decide	3	0	1	1	2	2	Every 3-5 months	No	No	No	No	1	Yes	Yes	No	No	No	No	Yes	Yes	Yes	1	6	Medium Aherence	medium/high	Never	Some	Possible	Never	1 or 2	Never	Never	Never	Never	Never	Never	Never	Never	0	No	No	No	No	No
No	0	0	0	0	I can't decide	3	1	1	0	2	3	Every 3-5 months	No	No	No	No	1	No	No	No	No	No	No	Yes	No	No	1	8	High Adeherence	medium/high	Never	Some	Possible	Never	1 or 2	Never	Never	Never	Never	Never	Never	Never	Never	0	No	No	No	No	No
No	0	0	0	0	Never	1	1	0	0	8	6	Monthly	No	No	No	No	0	No	Yes	No	No	No	No	No	No	Yes	1	6	Medium Aherence	medium/high	Never	Some	Possible	Never	1 or 2	Never	Never	Never	Never	Never	Never	Never	Never	0	No	No	No	No	No
No	0	0	0	0	Never	1	1	0	0	1	1	Every 3-5 months	No	No	No	No	1	No	No	No	No	No	No	Yes	No	No	1	8	High Adeherence	medium/high	Never	A lot	Easy	Never	1 or 2	Never	Never	Never	Never	Never	Never	Never	Never	0	No	No	No	No	No
No	0	0	0	0	Never	1	1	0	0	2	3	Monthly	Yes	No	No	No	1	No	Yes	Yes	No	No	No	Yes	No	Yes	0.75	5.75	Low adherence	Poor	Rarely	Uncertain	Possible	Never	1 or 2	Never	Never	Never	Never	Never	Never	Never	Never	0	No	No	No	No	No
No	0	0	0	0	Never	2	0	1	0	2	1	Every two month	No	No	No	No	1	No	No	No	No	No	No	Yes	No	No	0.75	7.75	Medium Aherence	medium/high	Rarely	Some	Very easy	Never	1 or 2	Never	Never	Never	Never	Never	Never	Never	Never	0	No	No	No	No	No
Yes	1	1	0	1	Most likely	1	1	0	0	1	1	Every 6 or more months	No	No	No	No	1	No	No	No	No	No	No	Yes	No	No	0.75	7.75	Medium Aherence	medium/high	Rarely	A lot	Very easy	Monthly/less	7 or 9	less than monthly	less than monthly	monthly	monthly	less than monthly	monthly	Never	Yes within the last year	17	Yes	Yes	Yes	No	Yes
No	0	0	0	0	Never	1	1	0	0	2	1	Every 3-5 months	No	No	No	No	1	No	No	No	No	No	No	Yes	No	No	0.75	7.75	Medium Aherence	medium/high	Rarely	Some	Easy	Never	1 or 2	Never	Never	Never	Never	Never	Never	Never	Never	0	No	No	No	No	No
No	0	0	0	0	Never	3	1	0	1	2	2	Every two/three weeks	Yes	Yes	No	Yes	1	No	Yes	Yes	Yes	No	Yes	Yes	No	Yes	0.5	3.5	Low adherence	Poor	Sometimes	Some	Possible	Never	1 or 2	Never	Never	Never	Never	Never	Never	Never	Never	0	No	No	No	No	No
No	0	0	0	0	Never	1	1	0	0	5	3	Monthly	No	No	No	No	0	No	Yes	No	No	No	No	No	No	Yes	1	6	Medium Aherence	medium/high	Never	A lot	Possible	Never	1 or 2	Never	Never	Never	Never	Never	Never	Never	Never	0	No	No	No	No	No
No	0	0	0	0	I can't decide	1	1	0	0	2	2	Monthly	No	No	No	No	1	No	No	No	No	No	No	Yes	No	No	0.75	7.75	Medium Aherence	medium/high	Rarely	Uncertain	Possible	Monthly/less	1 or 2	Never	Never	Never	Never	Never	Never	Never	Never	1	No	No	No	No	No
Yes	1	1	0	1	Most likely	1	1	0	0	2	2	Every 3-5 months	No	No	No	No	0	No	No	No	No	No	No	No	No	No	0.5	6.5	Medium Aherence	medium/high	Sometimes	Some	Easy	Never	1 or 2	Never	Never	Never	Never	Never	Never	Never	Never	0	No	No	No	No	No
No	0	0	0	0	Never	3	1	0	1	8	7	Every two month	No	No	No	No	0	No	No	No	No	No	No	No	No	No	0.75	6.75	Medium Aherence	medium/high	Rarely	Little	Possible	Never	1 or 2	Never	Never	Never	Never	Never	Never	Never	Never	0	No	No	No	No	No
No	0	0	0	0	Never	3	1	1	0	2	1	Monthly	No	No	No	No	1	No	No	No	No	No	No	Yes	No	No	1	8	High Adeherence	medium/high	Never	A lot	Possible	Monthly/less	1 or 2	Never	Never	Never	Never	Never	Never	Never	Never	1	No	No	No	No	No
No	0	0	0	0	Never	3	1	1	0	6	4	Every two/three weeks	No	No	No	No	1	No	Yes	No	No	No	No	Yes	No	Yes	0.5	6.5	Medium Aherence	medium/high	Sometimes	Some	Easy	Never	1 or 2	Never	Never	Never	Never	Never	Never	Never	Never	0	No	No	No	No	No
Yes	1	0	0	1	Likely	1	1	0	0	1	2	Monthly	No	No	No	No	0	No	No	No	No	No	No	No	No	No	1	7	Medium Aherence	medium/high	Never	Some	Possible	Never	1 or 2	Never	Never	Never	Never	Never	Never	Never	Never	0	No	No	No	No	No
No	0	0	0	0	Never	1	1	0	0	2	2	Every 3-5 months	No	No	No	No	0	No	No	No	No	No	No	No	No	No	0.5	6.5	Medium Aherence	medium/high	Sometimes	Some	Possible	Never	1 or 2	Never	Never	Never	Never	Never	Never	Never	Never	0	No	No	No	No	No
Yes	0	0	0	1	I can't decide	1	1	0	0	2	2	Monthly	Yes	No	No	Yes	1	No	Yes	Yes	No	No	Yes	Yes	No	Yes	0.75	4.75	Low adherence	Poor	Rarely	Little	Possible	Never	1 or 2	Never	Never	Never	Never	Never	Never	Never	Never	0	No	No	No	No	No
Yes	1	1	0	1	Most likely	1	1	0	0	1	1	Every 3-5 months	No	No	No	No	0	No	Yes	No	No	No	No	No	No	Yes	0.5	5.5	Low adherence	Poor	Sometimes	Some	Possible	Never	1 or 2	Never	Never	Never	Never	Never	Never	Never	Never	0	No	No	No	No	No
No	0	0	0	0	Never	3	1	1	0	3	3	Monthly	Yes	No	No	Yes	1	No	No	Yes	No	No	Yes	Yes	No	No	0.75	5.75	Low adherence	Poor	Rarely	A lot	Possible	Never	1 or 2	Never	Never	Never	Never	Never	Never	Never	Never	0	No	No	No	No	No
No	1	0	0	0	I can't decide	1	1	0	0	2	1	Every two month	No	No	No	No	1	No	No	No	No	No	No	Yes	No	No	0.75	7.75	Medium Aherence	medium/high	Rarely	Some	Easy	Never	1 or 2	Never	Never	Never	Never	Never	Never	Never	Never	0	No	No	No	No	No
No	0	0	0	1	Likely	1	1	0	0	1	1	Monthly	No	No	Yes	Yes	1	No	Yes	No	No	Yes	Yes	Yes	No	Yes	0.75	4.75	Low adherence	Poor	Rarely	A lot	Possible	Monthly/less	1 or 2	less than monthly	Never	Never	Never	Never	Never	Never	Never	2	No	No	No	No	No
No	0	0	0	0	I can't decide	1	1	0	0	2	1	Monthly	No	No	No	No	1	No	No	No	No	No	No	Yes	No	No	0.75	7.75	Medium Aherence	medium/high	Rarely	A lot	Very easy	Never	1 or 2	Never	Never	Never	Never	Never	Never	Never	Never	0	No	No	No	No	No
No	0	0	0	0	Never	1	1	0	0	1	1	Every 3-5 months	Yes	No	No	No	1	No	No	Yes	No	No	No	Yes	No	No	0.75	6.75	Medium Aherence	medium/high	Rarely	A lot	Easy	Never	1 or 2	Never	Never	Never	Never	Never	Never	Never	Never	0	No	No	No	No	No
No	0	0	0	0	Never	1	1	0	0	2	2	Every 3-5 months	No	No	No	No	1	No	No	No	No	No	No	Yes	No	No	1	8	High Adeherence	medium/high	Never	A lot	Easy	Never	1 or 2	Never	Never	Never	Never	Never	Never	Never	Never	0	No	No	No	No	No
No	0	0	0	0	I can't decide	1	1	0	0	1	1	Every 6 or more months	No	No	No	No	1	Yes	Yes	No	No	No	No	Yes	Yes	Yes	0.25	5.25	Low adherence	Poor	Mostly	Uncertain	Very easy	2 to 4 times a month	5 or 6	Never	Never	Never	Never	Never	Never	Never	Never	4	No	No	No	yes	No
No	0	0	0	0	Never	1	1	0	0	7	3	Every two/three weeks	No	No	No	No	1	No	Yes	No	No	No	No	Yes	No	Yes	0.5	6.5	Medium Aherence	medium/high	Sometimes	Some	Possible	Never	1 or 2	Never	Never	Never	Never	Never	Never	Never	Never	0	No	No	No	No	No
No	0	0	0	0	Never	1	1	0	0	4	4	Monthly	No	No	No	No	1	No	Yes	No	No	No	No	Yes	No	Yes	0.5	6.5	Medium Aherence	medium/high	Sometimes	A lot	Possible	Never	1 or 2	Never	Never	Never	Never	Never	Never	Never	Never	0	No	No	No	No	No
No	0	0	0	0	Never	2	0	1	0	2	1	Monthly	No	No	No	No	1	No	Yes	No	No	No	No	Yes	No	Yes	1	7	Medium Aherence	medium/high	Never	A lot	Very easy	Never	1 or 2	Never	Never	Never	Never	Never	Never	Never	Never	0	No	No	No	No	No
No	0	0	0	0	Never	1	1	0	0	4	3	Every two/three weeks	No	No	No	No	1	No	Yes	No	No	No	No	Yes	No	Yes	1	7	Medium Aherence	medium/high	Never	Some	Possible	Never	1 or 2	Never	Never	Never	Never	Never	Never	Never	Never	0	No	No	No	No	No
Yes	0	1	1	1	I can't decide	1	1	0	0	1	1	Every 6 or more months	No	No	No	Yes	1	No	Yes	No	No	No	Yes	Yes	No	Yes	0.5	5.5	Low adherence	Poor	Sometimes	Uncertain	Possible	Never	1 or 2	Never	Never	Never	Never	Never	Never	Never	Never	0	No	No	No	No	No
No	0	0	0	0	Never	3	1	0	1	8	7	Every two month	No	No	No	No	0	No	No	No	No	No	No	No	No	No	0.75	6.75	Medium Aherence	medium/high	Rarely	Some	Possible	Never	1 or 2	Never	Never	Never	Never	Never	Never	Never	Never	0	No	No	No	No	No
No	0	0	0	0	Never	1	1	0	0	1	1	Every 3-5 months	No	No	No	No	1	No	No	No	No	No	No	Yes	No	No	0.75	7.75	Medium Aherence	medium/high	Rarely	Some	Possible	Never	1 or 2	Never	Never	Never	Never	Never	Never	Never	Never	0	No	No	No	No	No
No	1	0	1	1	I can't decide	1	1	0	0	5	3	Monthly	No	No	Yes	Yes	0	No	No	No	No	Yes	Yes	No	No	No	0.75	4.75	Low adherence	Poor	Rarely	Some	Easy	Never	1 or 2	Never	Never	Never	Never	Never	Never	Never	Never	0	No	No	No	No	No
No	1	0	0	0	Less likely	3	1	0	1	2	3	Every 3-5 months	No	No	No	No	1	No	No	No	No	No	No	Yes	No	No	0.75	7.75	Medium Aherence	medium/high	Rarely	Some	Possible	Never	1 or 2	Never	Never	Never	Never	Never	Never	Never	Never	0	No	No	No	No	No
Yes	0	0	0	0	Never	2	0	1	0	2	1	Monthly	No	No	No	No	1	No	No	No	No	No	No	Yes	No	No	1	8	High Adeherence	medium/high	Never	A lot	Easy	4 or more times	5 or 6	Never	Never	Never	Never	Never	Never	Never	Never	6	No	No	No	yes	No
No	0	0	0	1	I can't decide	1	1	0	0	2	2	Monthly	No	No	No	No	0	No	No	No	No	No	No	No	No	No	0.75	6.75	Medium Aherence	medium/high	Rarely	Some	Easy	Monthly/less	3 or 4	monthly	Never	Never	Never	Never	Never	Never	Never	4	No	No	No	No	No
No	0	0	0	0	Never	1	1	0	0	2	2	Every 3-5 months	No	No	No	No	1	No	No	No	No	No	No	Yes	No	No	1	8	High Adeherence	medium/high	Never	A lot	Difficult	Never	1 or 2	Never	Never	Never	Never	Never	Never	Never	Never	0	No	No	No	No	No
No	0	1	0	0	I can't decide	3	1	0	1	4	3	Every two/three weeks	No	No	No	No	1	No	No	No	No	No	No	Yes	No	No	1	8	High Adeherence	medium/high	Never	A lot	Very easy	Never	1 or 2	Never	Never	Never	Never	Never	Never	Never	Never	0	No	No	No	No	No
Yes	0	0	0	0	Less likely	3	1	1	1	3	5	Monthly	Yes	No	No	No	1	No	Yes	Yes	No	No	No	Yes	No	Yes	0.75	5.75	Low adherence	Poor	Rarely	A lot	Easy	Monthly/less	5 or 6	Never	Never	Never	Never	less than monthly	Never	Yes, but not within the last year	Yes within the last year	10	Yes	No	No	No	No
No	0	0	0	0	Never	3	1	1	0	3	2	Monthly	No	No	No	No	1	No	No	No	No	No	No	Yes	No	No	1	8	High Adeherence	medium/high	Never	Little	Easy	Never	1 or 2	Never	Never	Never	Never	Never	Never	Never	Never	0	No	No	No	No	No
No					Never	2	0	1	0	1	2	Every 3-5 months	No	No	No	No	0	No	Yes	No	No	No	No	No	No	Yes	1	6	Medium Aherence	medium/high	Never	A lot	Difficult	2 to 3 times a week	1 or 2	Never	Never	Never	Never	Never	Never	Never	Never	3	No	No	No	yes	No
Yes	0	0	0	1	I can't decide	1	1	0	0	1	3	Every two month	Yes	No	No	No	1	No	Yes	Yes	No	No	No	Yes	No	Yes	0.75	5.75	Low adherence	Poor	Rarely	Some	Easy	Monthly/less	1 or 2	less than monthly	Never	Never	Never	Never	Never	Never	Never	2	No	No	No	No	No
No	0	0	0	0	Never	1	1	0	0	2	2	Every 3-5 months	No	No	No	No	1	No	No	No	No	No	No	Yes	No	No	0.75	7.75	Medium Aherence	medium/high	Rarely	A lot	Easy	Never	1 or 2	Never	Never	Never	Never	Never	Never	Never	Never	0	No	No	No	No	No
No	0	0	0	0	Never	3	1	0	1	5	4	Every two month	No	No	No	No	0	No	No	No	No	No	No	No	No	No	0.75	6.75	Medium Aherence	medium/high	Rarely	Some	Possible	Never	1 or 2	Never	Never	Never	Never	Never	Never	Never	Never	0	No	No	No	No	No
No	0	0	0	0	Never	1	1	0	0	2	2	Every 3-5 months	No	No	No	No	1	No	No	No	No	No	No	Yes	No	No	1	8	High Adeherence	medium/high	Never	A lot	Easy	Never	1 or 2	Never	Never	Never	Never	Never	Never	Never	Never	0	No	No	No	No	No
No	0	0	0	0	Never	1	1	0	0	2	2	Every two month	No	No	No	No	0	No	No	No	No	No	No	No	No	No	1	7	Medium Aherence	medium/high	Never	Some	Easy	Never	1 or 2	Never	Never	Never	Never	Never	Never	Never	Never	0	No	No	No	No	No
No	0	0	0	0	Never	3	1	1	0	2	3	Every 3-5 months	No	No	No	No	1	No	No	No	No	No	No	Yes	No	No	1	8	High Adeherence	medium/high	Never	A lot	Very easy	Never	1 or 2	Never	Never	Never	Never	Never	Never	Never	Never	0	No	No	No	No	No
No	0	0	0	0	Never	1	1	0	0	2	2	Every 3-5 months	No	No	No	No	1	No	No	No	No	No	No	Yes	No	No	1	8	High Adeherence	medium/high	Never	Some	Easy	Never	1 or 2	Never	Never	Never	Never	Never	Never	Never	Never	0	No	No	No	No	No
No	1	0	0	0	I can't decide	1	1	0	0	2	2	Monthly	No	No	No	No	1	No	No	No	No	No	No	Yes	No	No	0.75	7.75	Medium Aherence	medium/high	Rarely	Some	Difficult	Never	1 or 2	Never	Never	Never	Never	Never	Never	Never	Never	0	No	No	No	No	No
No	1	0	0	1	I can't decide	2	0	1	0	2	1	Monthly	No	No	No	No	0	No	Yes	No	No	No	No	No	No	Yes	0.75	5.75	Low adherence	Poor	Rarely	Some	Easy	Monthly/less	1 or 2	weekly	Never	Never	Never	Never	Never	Never	Never	4	No	No	No	No	No
Yes	1	0	0	1	Less likely	1	1	0	0	2	2	Every 3-5 months	No	No	No	Yes	1	No	No	No	No	No	Yes	Yes	No	No	0.5	6.5	Medium Aherence	medium/high	Sometimes	Some	Easy	4 or more times	1 or 2	less than monthly	monthly	Never	Daily or almost daily	less than monthly	monthly	Never	Yes within the last year	18	Yes	Yes	Yes	yes	No
No	1	0	0	0	I can't decide	1	1	0	0	1	4	Every two month	No	No	No	No	1	No	No	No	No	No	No	Yes	No	No	0.75	7.75	Medium Aherence	medium/high	Rarely	Some	Easy	Never	1 or 2	Never	Never	Never	Never	Never	Never	Never	Never	0	No	No	No	No	No
No	0	0	0	0	Never	1	1	0	0	2	1	Monthly	No	No	No	No	1	No	No	No	No	No	No	Yes	No	No	1	8	High Adeherence	medium/high	Never	A lot	Very easy	Never	1 or 2	Never	Never	Never	Never	Never	Never	Never	Never	0	No	No	No	No	No
No	0	0	0	0	Never	1	1	0	0	4	3	Every 3-5 months	No	No	No	No	1	No	Yes	No	No	No	No	Yes	No	Yes	0.75	6.75	Medium Aherence	medium/high	Rarely	A lot	Very easy	Never	1 or 2	Never	Never	Never	Never	Never	Never	Never	Never	0	No	No	No	No	No
No	0	0	0	0	Never	1	1	0	0	3	3	Every 3-5 months	No	No	No	No	1	No	No	No	No	No	No	Yes	No	No	0.75	7.75	Medium Aherence	medium/high	Rarely	Little	Very easy	Never	1 or 2	Never	Never	Never	Never	Never	Never	Never	Never	0	No	No	No	No	No
No	0	0	0	0	Never	1	1	0	0	2	3	Every two month	No	No	No	No	1	No	No	No	No	No	No	Yes	No	No	0.75	7.75	Medium Aherence	medium/high	Rarely	A lot	Easy	Never	1 or 2	Never	Never	Never	Never	Never	Never	Never	Never	0	No	No	No	No	No
No	0	0	0	0	Never	1	1	0	0	4	2	Every two month	No	No	No	No	0	No	No	No	No	No	No	No	No	No	1	7	Medium Aherence	medium/high	Never	A lot	Easy	Never	1 or 2	Never	Never	Never	Never	Never	Never	Never	Never	0	No	No	No	No	No
No	0	0	0	0	Never	1	1	0	0	1	1	Every 3-5 months	No	No	No	No	0	Yes	No	No	No	No	No	No	Yes	No	1	6	Medium Aherence	medium/high	Never	Some	Possible	Never	1 or 2	Never	Never	Never	Never	Never	Never	Never	Never	0	No	No	No	No	No
Yes	1	1	0	1	Likely	3	1	0	1	2	4	Monthly	No	No	No	No	0	No	No	No	No	No	No	No	No	No	0.75	6.75	Medium Aherence	medium/high	Rarely	Some	Easy	Never	1 or 2	Never	Never	Never	Never	Never	Never	Never	Never	0	No	No	No	No	No
Yes	0	0	0	0	Never	1	1	0	0	1	1	Every 6 or more months	No	No	No	No	1	No	No	No	No	No	No	Yes	No	No	1	8	High Adeherence	medium/high	Never	A lot	Easy	Never	1 or 2	Never	Never	Never	Never	Never	Never	Never	Never	0	No	No	No	No	No
No	0	0	0	0	Never	1	1	0	0	2	1	Monthly	No	No	No	Yes	0	No	No	No	No	No	Yes	No	No	No	0.5	5.5	Low adherence	Poor	Sometimes	None	Difficult	Never	1 or 2	Never	Never	Never	Never	Never	Never	Never	Never	0	No	No	No	No	No
No	0	0	0	0	Never	1	1	0	0	1	1	Every 6 or more months	No	No	No	No	1	No	No	No	No	No	No	Yes	No	No	1	8	High Adeherence	medium/high	Never	Some	Easy	Never	1 or 2	Never	Never	Never	Never	Never	Never	Never	Never	0	No	No	No	No	No
Yes	1	1	0	1	Likely	1	1	0	0	1	1	Every two month	No	No	No	No	1	No	Yes	No	No	No	No	Yes	No	Yes	0.5	6.5	Medium Aherence	medium/high	Sometimes	Some	Difficult	Never	1 or 2	Never	Never	Never	Never	Never	Never	Never	Never	0	No	No	No	No	No
No	0	0	0	1	Less likely	1	1	0	0	2	2	Monthly	Yes	No	No	No	1	No	Yes	Yes	No	No	No	Yes	No	Yes	0.75	5.75	Low adherence	Poor	Rarely	Some	Difficult	2 to 4 times a month	3 or 4	less than monthly	less than monthly	Never	less than monthly	less than monthly	Never	Yes, but not within the last year	Yes within the last year	13	Yes	No	No	yes	No
Yes	1	1	1	1	Likely	1	1	0	0	1	1	Every 3-5 months	Yes	No	Yes	Yes	1	No	No	Yes	No	Yes	Yes	Yes	No	No	0.75	4.75	Low adherence	Poor	Rarely	Uncertain	Easy	Never	1 or 2	Never	Never	Never	Never	Never	Never	Never	Never	0	No	No	No	No	No
No	0	0	0	0	Never	3	1	0	1	5	3	Every two/three weeks	No	No	No	No	1	No	No	No	No	No	No	Yes	No	No	1	8	High Adeherence	medium/high	Never	Some	Possible	Never	1 or 2	Never	Never	Never	Never	Never	Never	Never	Never	0	No	No	No	No	No
No	0	0	0	0	Never	1	1	0	0	4	2	Every 3-5 months	No	No	No	No	0	No	No	No	No	No	No	No	No	No	0.75	6.75	Medium Aherence	medium/high	Rarely	Little	Possible	Never	1 or 2	Never	Never	Never	Never	Never	Never	Never	Never	0	No	No	No	No	No
No	0	0	0	0	I can't decide	1	1	0	0	1	1	Every 6 or more months	No	No	No	No	1	No	Yes	No	No	No	No	Yes	No	Yes	0.75	6.75	Medium Aherence	medium/high	Rarely	Little	Difficult	Never	1 or 2	Never	Never	Never	Never	Never	Never	Never	Never	0	No	No	No	No	No
No	0	0	0	0	I can't decide	1	1	0	0	2	2	Monthly	No	No	No	No	1	No	No	No	No	No	No	Yes	No	No	1	8	High Adeherence	medium/high	Never	Some	Possible	Never	1 or 2	Never	Never	Never	Never	Never	Never	Never	Never	0	No	No	No	No	No
No	0	0	0	0	Never	1	1	0	0	2	2	Every 3-5 months	No	No	No	No	1	No	No	No	No	No	No	Yes	No	No	1	8	High Adeherence	medium/high	Never	A lot	Very easy	Monthly/less	1 or 2	Never	Never	Never	Never	Never	Never	Never	Never	1	No	No	No	No	No
No	1	0	0	0	Less likely	1	1	0	0	1	1		No	No	No	No	1	No	No	No	No	No	No	Yes	No	No	0.5	7.5	Medium Aherence	medium/high	Sometimes	A lot	Very easy	Never	1 or 2	Never	Never	Never	Never	Never	Never	Never	Never	0	No	No	No	No	No
No	0	0	0	0	I can't decide	1	1	0	0	2	2	Every two month	No	No	No	No	1	No	No	No	No	No	No	Yes	No	No	0.75	7.75	Medium Aherence	medium/high	Rarely	Uncertain	Possible	Never	1 or 2	Never	Never	Never	Never	Never	Never	Never	Never	0	No	No	No	No	No
No	0	0	0	0	Never	1	1	0	0	4	4	Every two month	Yes	Yes	No	No	1	No	Yes	Yes	Yes	No	No	Yes	No	Yes	0.75	4.75	Low adherence	Poor	Rarely	None	Possible	Monthly/less	1 or 2	Never	Never	Never	Never	Never	Never	Never	Yes within the last year	5	No	No	No	No	No
No	0	0	0	0	I can't decide	1	1	0	0	1	4	Every two month	Yes	No	No	No	1	No	Yes	Yes	No	No	No	Yes	No	Yes	0.75	5.75	Low adherence	Poor	Rarely	Little	Possible	Monthly/less	1 or 2	Never	less than monthly	Never	Never	less than monthly	less than monthly	Yes, but not within the last year	Yes, but not within the last year	8	Yes	No	No	No	No
No	0	0	0	0	Never	1	1	0	0	2	3	Monthly	Yes	No	No	No	1	No	No	Yes	No	No	No	Yes	No	No	0.5	6.5	Medium Aherence	medium/high	Sometimes	Some	Easy	Never	1 or 2	Never	Never	Never	Never	Never	Never	Never	Never	0	No	No	No	No	No
No	1	0	0	0	Less likely	3	0	0	1	2	2	Every two month	No	No	No	No	1	No	No	No	No	No	No	Yes	No	No	0.75	7.75	Medium Aherence	medium/high	Rarely	Some	Possible	Never	1 or 2	Never	Never	Never	Never	Never	Never	Never	Never	0	No	No	No	No	No
No	0	0	0	0	Never	1	1	0	0	2	2	Monthly	No	No	No	No	1	No	No	No	No	No	No	Yes	No	No	0.75	7.75	Medium Aherence	medium/high	Rarely	A lot	Very easy	Never	1 or 2	Never	Never	Never	Never	Never	Never	Never	Never	0	No	No	No	No	No
No	0	0	0	0	Never	1	1	0	0	3	2	Every 3-5 months	No	No	No	No	1	No	No	No	No	No	No	Yes	No	No	0.75	7.75	Medium Aherence	medium/high	Rarely	A lot	Very easy	Never	1 or 2	Never	Never	Never	Never	Never	Never	Never	Never	0	No	No	No	No	No
No	0	0	0	0	I can't decide	1	1	0	0	2	3	Every two month	No	No	No	No	1	No	Yes	No	No	No	No	Yes	No	Yes	0.75	6.75	Medium Aherence	medium/high	Rarely	Little	Possible	Never	1 or 2	Never	Never	Never	Never	Never	Never	Never	Never	0	No	No	No	No	No
No	0	0	0	0	I can't decide	2	0	1	0	2	1	Every 3-5 months	No	No	No	No	1	No	No	No	No	No	No	Yes	No	No	1	8	High Adeherence	medium/high	Never	Uncertain	Difficult	Never	1 or 2	Never	Never	Never	Never	Never	Never	Never	Never	0	No	No	No	No	No
No	0	0	0	1	I can't decide	1	1	0	0	2	4	Every 3-5 months	No	No	No	No	1	No	No	No	No	No	No	Yes	No	No	0.75	7.75	Medium Aherence	medium/high	Rarely	Little	Difficult	Monthly/less	3 or 4	Never	Never	Never	Never	Never	Never	Never	Never	2	No	No	No	No	No
No	0	0	0	0	Never	1	1	0	0	6	4	Every two/three weeks	No	No	No	No	1	No	No	No	No	No	No	Yes	No	No	1	8	High Adeherence	medium/high	Never	A lot	Possible	Never	1 or 2	Never	Never	Never	Never	Never	Never	Never	Never	0	No	No	No	No	No
No	1	0	0	0	Never	3	1	0	1	2	4	Monthly	Yes	No	No	Yes	1	No	Yes	Yes	No	No	Yes	Yes	No	Yes	0.25	4.25	Low adherence	Poor	Mostly	A lot	Easy	Monthly/less	1 or 2	Never	Never	Never	Never	Never	Never	Never	Never	1	No	No	No	No	No
No	0	0	0	0	Never	1	1	0	0	1	1	Every 3-5 months	No	No	No	No	1	No	No	No	No	No	No	Yes	No	No	1	8	High Adeherence	medium/high	Never	A lot	Easy	Monthly/less	3 or 4	Never	Never	Never	Never	Never	Never	Never	Never	2	No	No	No	No	No
No	1	0	0	0	I can't decide	1	1	0	0	2	2	Every two month	No	No	No	No	1	No	Yes	No	No	No	No	Yes	No	Yes	0.75	6.75	Medium Aherence	medium/high	Rarely	Some	Possible	Never	1 or 2	Never	Never	Never	Never	Never	Never	Never	Never	0	No	No	No	No	No
No	0	0	0	0	Less likely	3	1	1	0	2	2	Every two month	No	No	No	No	1	No	No	No	No	No	No	Yes	No	No	0.75	7.75	Medium Aherence	medium/high	Rarely	Some	Easy	Never	1 or 2	Never	Never	Never	Never	Never	Never	Never	Never	0	No	No	No	No	No
No	0	0	0	0	I can't decide	1	1	0	0	2	4	Every two month	No	No	No	No	1	No	No	No	No	No	No	Yes	No	No	1	8	High Adeherence	medium/high	Never	A lot	Very easy	Never	1 or 2	Never	Never	Never	Never	Never	Never	Never	Never	0	No	No	No	No	No
No	0	0	0	0	I can't decide	2	0	1	0	2	1	Monthly	No	No	No	No	1	No	No	No	No	No	No	Yes	No	No	1	8	High Adeherence	medium/high	Never	A lot	Very easy	Never	1 or 2	Never	Never	Never	Never	Never	Never	Never	Never	0	No	No	No	No	No
Yes	0	0	0	0	Never	1	1	0	0	5	3	Every two month	Yes	No	Yes	No	1	Yes	No	Yes	No	Yes	No	Yes	Yes	No	0.75	4.75	Low adherence	Poor	Rarely	A lot	Easy	Never	1 or 2	Never	Never	Never	Never	Never	Never	Never	Never	0	No	No	No	No	No
No	0	0	0	1	Less likely	1	1	0	0	2	2	Every 3-5 months	No	No	No	No	0	No	No	No	No	No	No	No	No	No	1	7	Medium Aherence	medium/high	Never	Some	Possible	Never	1 or 2	Never	Never	Never	Never	Never	Never	Never	Never	0	No	No	No	No	No
No	0	0	0	0	Never	1	1	0	0	1	1	Every 3-5 months	No	No	No	No	1	No	No	No	No	No	No	Yes	No	No	1	8	High Adeherence	medium/high	Never	A lot	Easy	Never	1 or 2	Never	Never	Never	Never	Never	Never	Never	Never	0	No	No	No	No	No
Yes	1	0	1	1	Most likely	1	1	0	0	1	3	Monthly	No	No	No	No	0	No	No	No	No	No	No	No	No	No	0.75	6.75	Medium Aherence	medium/high	Rarely	A lot	Easy	Never	1 or 2	Never	Never	Never	Never	Never	Never	Never	Never	0	No	No	No	No	No
No	0	0	0	0	Never	1	1	0	0	3	4	Monthly	No	No	No	No	1	No	No	No	No	No	No	Yes	No	No	0.75	7.75	Medium Aherence	medium/high	Rarely	None	Easy	Never	1 or 2	Never	Never	Never	Never	Never	Never	Never	Never	0	No	No	No	No	No
No	0	0	0	0	Never	1	1	0	0	5	5	Every 3-5 months	Yes	No	No	No	1	No	No	Yes	No	No	No	Yes	No	No	0.5	6.5	Medium Aherence	medium/high	Sometimes	A lot	Easy	Monthly/less	3 or 4	Never	Never	Never	Never	Never	Never	Never	Yes, but not within the last year	4	No	No	No	No	No
Yes	0	1	0	0	I can't decide	1	1	0	0	4	3	Every two month	Yes	No	No	Yes	0	Yes	Yes	Yes	No	No	Yes	No	Yes	Yes	0.5	2.5	Low adherence	Poor	Sometimes	Some	Easy	Never	1 or 2	Never	Never	Never	Never	Never	Never	Never	Never	0	No	No	No	No	No
Yes	1	0	0	0	I can't decide	1	1	0	0	1	1	Every 6 or more months	No	No	No	No	1	No	No	No	No	No	No	Yes	No	No	0.75	7.75	Medium Aherence	medium/high	Rarely	Some	Possible	Monthly/less	3 or 4	Never	less than monthly	less than monthly	monthly	less than monthly	less than monthly	Yes, but not within the last year	Yes, but not within the last year	12	Yes	No	No	No	No
No	0	0	0	0	Never	2	0	1	0	2	1	Every 3-5 months	No	No	No	No	0	No	No	No	No	No	No	No	No	No	1	7	Medium Aherence	medium/high	Never	Little	Possible	2 to 4 times a month	1 or 2	monthly	less than monthly	Never	Never	Never	Never	Never	Never	5	No	No	No	yes	No
Yes	1	1	0	1	Likely	1	1	0	0	1	1	Every two month	No	No	No	No	0	No	No	No	No	No	No	No	No	No	0.75	6.75	Medium Aherence	medium/high	Rarely	Uncertain	Possible	Never	1 or 2	Never	Never	Never	Never	Never	Never	Never	Never	0	No	No	No	No	No
Yes	1	0	1	1	Never	1	1	0	0	2	2	Every 3-5 months	Yes	No	No	Yes	1	No	Yes	Yes	No	No	Yes	Yes	No	Yes	0.5	4.5	Low adherence	Poor	Sometimes	Some	Possible	Never	1 or 2	Never	Never	Never	Never	Never	Never	Never	Never	0	No	No	No	No	No
Yes	0	0	0	0	Never	1	1	0	0	10	6	Every two month	No	No	No	Yes	1	No	No	No	No	No	Yes	Yes	No	No	1	7	Medium Aherence	medium/high	Never	Some	Possible	Never	1 or 2	Never	Never	Never	Never	Never	Never	Never	Never	0	No	No	No	No	No
Yes	1	0	1	1	Never	1	1	0	0	1	1	Every 3-5 months	Yes	No	No	No	1	No	Yes	Yes	No	No	No	Yes	No	Yes	1	6	Medium Aherence	medium/high	Never	Little	Difficult	Never	1 or 2	Never	Never	Never	Never	Never	Never	Never	Never	0	No	No	No	No	No
Yes	1	0	0	1	Never	1	1	0	0	5	3	Monthly	Yes	No	Yes	No	0	No	No	Yes	No	Yes	No	No	No	No	0.5	4.5	Low adherence	Poor	Sometimes	A lot	Easy	Never	1 or 2	Never	Never	Never	Never	Never	Never	Never	Never	0	No	No	No	No	No
No	0	0	0	0	I can't decide	1	1	0	0	2	1	Monthly	No	No	No	No	1	No	No	No	No	No	No	Yes	No	No	0.75	7.75	Medium Aherence	medium/high	Rarely	Some	Easy	Never	1 or 2	Never	Never	Never	Never	Never	Never	Never	Never	0	No	No	No	No	No
Yes	0	0	1	1	Never	3	1	0	1	9	7	Every two month	No	No	No	No	1	No	No	No	No	No	No	Yes	No	No	1	8	High Adeherence	medium/high	Never	A lot	Very easy	Never	1 or 2	Never	Never	Never	Never	Never	Never	Never	Never	0	No	No	No	No	No
No	0	0	0	0	Never	1	1	0	0	2	1	Monthly	No	No	No	No	1	No	No	No	No	No	No	Yes	No	No	1	8	High Adeherence	medium/high	Never	A lot	Very easy	Never	1 or 2	Never	Never	Never	Never	Never	Never	Never	Never	0	No	No	No	No	No
No	0	0	0	0	Never	1	1	0	0	3	3	Monthly	No	No	No	No	0	No	No	No	No	No	No	No	No	No	1	7	Medium Aherence	medium/high	Never	Some	Possible	Never	1 or 2	Never	Never	Never	Never	Never	Never	Never	Never	0	No	No	No	No	No
Yes	0	0	0	0	Never	1	1	0	0	2	2	Every two month	No	No	No	No	0	No	No	No	No	No	No	No	No	No	1	7	Medium Aherence	medium/high	Never	A lot	Easy	2 to 4 times a month	1 or 2	Never	Never	Never	Never	Never	Never	Never	Yes, but not within the last year	4	No	No	No	yes	No
No	0	0	0	1	Never	3	1	1	0	3	4	Every two month	No	No	No	Yes	1	No	No	No	No	No	Yes	Yes	No	No	1	7	Medium Aherence	medium/high	Never	Some	Possible	Never	1 or 2	Never	Never	Never	Never	Never	Never	Never	Never	0	No	No	No	No	No
No	0	0	0	1	I can't decide	1	1	0	0	2	2	Monthly	No	No	No	No	1	No	No	No	No	No	No	Yes	No	No	1	8	High Adeherence	medium/high	Never	A lot	Very easy	Never	1 or 2	Never	Never	Never	Never	Never	Never	Never	Never	0	No	No	No	No	No
No	0	0	0	0	Never	1	1	0	0	2	2	Every 3-5 months	No	No	No	No	1	No	No	No	No	No	No	Yes	No	No	0.75	7.75	Medium Aherence	medium/high	Rarely	Some	Easy	Never	1 or 2	Never	Never	Never	Never	Never	Never	Never	Never	0	No	No	No	No	No
No	0	0	0	0	Never	3	1	1	0	2	4	Monthly	No	No	No	No	1	No	Yes	No	No	No	No	Yes	No	Yes	0.75	6.75	Medium Aherence	medium/high	Rarely	Some	Possible	Never	1 or 2	Never	Never	Never	Never	Never	Never	Never	Never	0	No	No	No	No	No
No	0	0	0	0	I can't decide	1	1	0	0	2	2	Monthly	No	No	No	No	1	No	Yes	No	No	No	No	Yes	No	Yes	0.75	6.75	Medium Aherence	medium/high	Rarely	Some	Possible	Never	1 or 2	Never	Never	Never	Never	Never	Never	Never	Never	0	No	No	No	No	No
No	0	0	0	0	I can't decide	1	1	0	0	2	1	Monthly	No	No	No	No	0	No	No	No	No	No	No	No	No	No	0.75	6.75	Medium Aherence	medium/high	Rarely	Some	Easy	Never	1 or 2	Never	Never	Never	Never	Never	Never	Never	Never	0	No	No	No	No	No
No	0	0	0	0	I can't decide	1	1	0	0	2	2	Monthly	No	No	No	No	1	No	No	No	No	No	No	Yes	No	No	1	8	High Adeherence	medium/high	Never	Some	Possible	Never	1 or 2	Never	Never	Never	Never	Never	Never	Never	Never	0	No	No	No	No	No
No	0	0	0	0	Never	1	1	0	0	2	3	Monthly	No	No	No	No	1	No	Yes	No	No	No	No	Yes	No	Yes	1	7	Medium Aherence	medium/high	Never	Uncertain	Difficult	Never	1 or 2	Never	Never	Never	Never	Never	Never	Never	Never	0	No	No	No	No	No
No	0	0	0	0	Never	1	1	0	0	1	1	Every 3-5 months	No	No	No	No	1	No	No	No	No	No	No	Yes	No	No	1	8	High Adeherence	medium/high	Never	A lot	Possible	Never	1 or 2	Never	Never	Never	Never	Never	Never	Never	Never	0	No	No	No	No	No
No	0	0	0	0	Never	1	1	0	0	1	1	Every 3-5 months	No	No	No	No	1	No	No	No	No	No	No	Yes	No	No	1	8	High Adeherence	medium/high	Never	Some	Very difficult	Monthly/less	1 or 2	Never	Never	Never	Never	Never	Never	Never	Never	1	No	No	No	No	No
Yes	1	1	0	1	I can't decide	3	0	0	1	2	2	Every two/three weeks	Yes	Yes	No	No	0	Yes	No	Yes	Yes	No	No	No	Yes	No	0.5	3.5	Low adherence	Poor	Sometimes	Some	Easy	4 or more times	1 or 2	Never	Never	Never	Never	Never	Never	Never	Never	4	No	No	No	yes	No
No	0	0	0	0	Never	1	1	0	0	7	3	Monthly	No	No	No	No	1	No	No	No	No	No	No	Yes	No	No	0.75	7.75	Medium Aherence	medium/high	Rarely	Little	Possible	Never	1 or 2	Never	Never	Never	Never	Never	Never	Never	Never	0	No	No	No	No	No
No	0	0	0	0	Never	1	1	0	0	1	2	Monthly	No	No	No	No	1	No	Yes	No	No	No	No	Yes	No	Yes	0.75	6.75	Medium Aherence	medium/high	Rarely	Uncertain	Possible	Never	1 or 2	Never	Never	Never	Never	Never	Never	Never	Never	0	No	No	No	No	No
No	0	0	0	0	Likely	1	1	0	0	1	1	Every 6 or more months	No	No	No	No	1	No	No	No	No	No	No	Yes	No	No	0.75	7.75	Medium Aherence	medium/high	Rarely	Uncertain	Difficult	Monthly/less	3 or 4	Never	Never	Never	Never	Never	Never	Never	Never	2	No	No	No	No	No
No	0	0	0	0	Never	3	1	1	0	5	4	Every two/three weeks	No	No	No	No	0	No	Yes	No	No	No	No	No	No	Yes	1	6	Medium Aherence	medium/high	Never	Some	Possible	Never	1 or 2	Never	Never	Never	Never	Never	Never	Never	Never	0	No	No	No	No	No
No	0	0	0	0	I can't decide	3	1	1	0	2	2	Monthly	No	No	No	No	1	No	No	No	No	No	No	Yes	No	No	0.5	7.5	Medium Aherence	medium/high	Sometimes	Some	Easy	Never	1 or 2	Never	Never	Never	Never	Never	Never	Never	Never	0	No	No	No	No	No
No	1	0	0	0	I can't decide	3	1	0	1	3	3	Every two month	No	No	No	No	1	No	No	No	No	No	No	Yes	No	No	0.75	7.75	Medium Aherence	medium/high	Rarely	A lot	Possible	Never	1 or 2	Never	Never	Never	Never	Never	Never	Never	Never	0	No	No	No	No	No
No	0	0	0	0	Never	1	1	0	0	1	1	Every 3-5 months	No	No	No	No	1	No	No	No	No	No	No	Yes	No	No	1	8	High Adeherence	medium/high	Never	Some	Easy	Never	1 or 2	Never	Never	Never	Never	Never	Never	Never	Never	0	No	No	No	No	No
Yes	1	1	0	1	Likely	1	1	0	0	1	1	Every 3-5 months	No	No	No	No	0	No	No	No	No	No	No	No	No	No	0.5	6.5	Medium Aherence	medium/high	Sometimes	Uncertain	Possible	Monthly/less	1 or 2	less than monthly	Never	less than monthly	less than monthly	less than monthly	less than monthly	Yes within the last year	Yes within the last year	14	Yes	No	No	No	No
No	0	0	0	0	Never	3	1	0	1	5	4	Every two month	No	No	No	No	0	No	No	No	No	No	No	No	No	No	1	7	Medium Aherence	medium/high	Never	Some	Easy	Never	1 or 2	Never	Never	Never	Never	Never	Never	Never	Never	0	No	No	No	No	No
Yes	1	0	0	0	I can't decide	1	1	0	0	2	4	Every two month	No	No	No	No	1	No	Yes	No	No	No	No	Yes	No	Yes	0.75	6.75	Medium Aherence	medium/high	Rarely	Uncertain	Possible	Never	1 or 2	Never	Never	Never	Never	Never	Never	Never	Never	0	No	No	No	No	No
No	0	0	0	0	Never	1	1	0	0	2	2	Every two month	No	No	No	No	1	No	No	No	No	No	No	Yes	No	No	0.75	7.75	Medium Aherence	medium/high	Rarely	Some	Possible	Never	1 or 2	Never	Never	Never	Never	Never	Never	Never	Never	0	No	No	No	No	No
No	0	0	0	0	Never	1	1	0	0	2	2	Every two month	No	No	No	No	0	No	No	No	No	No	No	No	No	No	1	7	Medium Aherence	medium/high	Never	A lot	Very easy	Never	1 or 2	Never	Never	Never	Never	Never	Never	Never	Never	0	No	No	No	No	No
No	1	0	0	0	I can't decide	3	1	0	1	2	6	Monthly	Yes	No	No	No	1	No	Yes	Yes	No	No	No	Yes	No	Yes	0.5	5.5	Low adherence	Poor	Sometimes	Some	Possible	Never	1 or 2	Never	Never	Never	Never	Never	Never	Never	Never	0	No	No	No	No	No
No	0	0	0	0	I can't decide	1	1	0	0	2	3	Monthly	No	No	No	No	1	No	No	No	No	No	No	Yes	No	No	1	8	High Adeherence	medium/high	Never	Little	Possible	Never	1 or 2	Never	Never	Never	Never	Never	Never	Never	Never	0	No	No	No	No	No
No	1	0	0	1	I can't decide	1	1	0	0	5	3	Monthly	No	No	No	No	1	No	Yes	No	No	No	No	Yes	No	Yes	0.75	6.75	Medium Aherence	medium/high	Rarely	Some	Easy	2 to 4 times a month	3 or 4	less than monthly	Never	Never	Never	Never	Never	Never	Never	4	No	No	No	yes	No
No	0	0	1	0	Never	1	1	0	0	1	1	Every 3-5 months	No	No	No	No	1	No	No	No	No	No	No	Yes	No	No	1	8	High Adeherence	medium/high	Never	Some	Possible	Never	1 or 2	Never	Never	Never	Never	Never	Never	Never	Never	0	No	No	No	No	No
No	1	1	0	1	Most likely	1	1	0	0	1	1	Every 3-5 months	No	No	No	No	0	No	No	No	No	No	No	No	No	No	1	7	Medium Aherence	medium/high	Never	Some	Possible	Never	1 or 2	Never	Never	Never	Never	Never	Never	Never	Never	0	No	No	No	No	No
No	0	0	0	1	Never	1	1	0	0	9	6	Monthly	No	No	No	No	0	No	No	No	No	No	No	No	No	No	0.75	6.75	Medium Aherence	medium/high	Rarely	A lot	Easy	Monthly/less	1 or 2	less than monthly	Never	Never	Never	Never	Never	Never	Never	2	No	No	No	No	No
No	0	0	0	0	Never	1	1	0	0	1	1	Every 6 or more months	No	No	No	No	1	No	No	No	No	No	No	Yes	No	No	1	8	High Adeherence	medium/high	Never	A lot	Easy	Never	1 or 2	Never	Never	Never	Never	Never	Never	Never	Never	0	No	No	No	No	No
No	0	0	0	0	Never	1	1	0	0	5	5	Every two month	No	No	No	No	0	No	No	No	No	No	No	No	No	No	1	7	Medium Aherence	medium/high	Never	Some	Possible	Never	1 or 2	Never	Never	Never	Never	Never	Never	Never	Never	0	No	No	No	No	No
No	0	0	0	0	Less likely	1	1	0	0	1	1	Every 3-5 months	Yes	No	No	Yes	1	No	No	Yes	No	No	Yes	Yes	No	No	1	6	Medium Aherence	medium/high	Never	Some	Possible	Monthly/less	1 or 2	Never	Never	Never	Never	Never	Never	Never	Never	1	No	No	No	No	No
No	0	0	1	0	I can't decide	1	1	0	0	3	3	Every two month	Yes	Yes	No	Yes	1	No	No	Yes	Yes	No	Yes	Yes	No	No	0.25	4.25	Low adherence	Poor	Mostly	Some	Easy	Monthly/less	1 or 2	Never	Never	Never	Never	Never	Never	Never	Never	1	No	No	No	No	No
No	0	0	0	0	Never	1	1	0	0	1	1	Every 6 or more months	No	No	No	No	1	No	No	No	No	No	No	Yes	No	No	1	8	High Adeherence	medium/high	Never	A lot	Very easy	Never	1 or 2	Never	Never	Never	Never	Never	Never	Never	Never	0	No	No	No	No	No
No	0	0	0	0	Never	1	1	0	0	1	2	Every two month	No	No	No	No	1	No	No	No	No	No	No	Yes	No	No	1	8	High Adeherence	medium/high	Never	A lot	Possible	Never	1 or 2	Never	Never	Never	Never	Never	Never	Never	Never	0	No	No	No	No	No
No	1	0	0	0	I can't decide	3	1	1	0	2	3	Monthly	No	No	No	No	1	No	Yes	No	No	No	No	Yes	No	Yes	0.5	6.5	Medium Aherence	medium/high	Sometimes	Some	Easy	Never	1 or 2	Never	Never	Never	Never	Never	Never	Never	Never	0	No	No	No	No	No
No	0	0	0	0	I can't decide	1	1	0	0	2	6	Monthly	Yes	No	No	Yes	1	No	Yes	Yes	No	No	Yes	Yes	No	Yes	0.5	4.5	Low adherence	Poor	Sometimes	Some	Possible	Never	1 or 2	Never	Never	Never	Never	Never	Never	Never	Never	0	No	No	No	No	No
Yes	0	0	0	1	Never	1	1	0	0	5	4	Every two/three weeks	No	No	No	No	1	No	No	No	No	No	No	Yes	No	No	1	8	High Adeherence	medium/high	Never	Some	Easy	Never	1 or 2	Never	Never	Never	Never	Never	Never	Never	Never	0	No	No	No	No	No
No	0	0	1	0	Never	1	1	0	0	2	2	Monthly	No	No	No	No	0	No	Yes	No	No	No	No	No	No	Yes	1	6	Medium Aherence	medium/high	Never	Some	Easy	Never	1 or 2	Never	Never	Never	Never	Never	Never	Never	Never	0	No	No	No	No	No
No	1	0	0	0	Never	3	1	0	1	2	2	Every two month	No	No	No	No	1	No	No	No	No	No	No	Yes	No	No	1	8	High Adeherence	medium/high	Never	Some	Easy	Never	1 or 2	Never	Never	Never	Never	Never	Never	Never	Never	0	No	No	No	No	No
No	0	0	0	0	I can't decide	3	1	1	0	2	2	Every two month	No	No	No	No	1	No	No	No	No	No	No	Yes	No	No	0.75	7.75	Medium Aherence	medium/high	Rarely	Some	Possible	Never	1 or 2	Never	Never	Never	Never	Never	Never	Never	Never	0	No	No	No	No	No
No	0	0	0	0	Less likely	2	0	1	0	2	1	Every 3-5 months	No	No	No	No	1	No	Yes	No	No	No	No	Yes	No	Yes	0.75	6.75	Medium Aherence	medium/high	Rarely	Some	Possible	Never	1 or 2	Never	Never	Never	Never	Never	Never	Never	Never	0	No	No	No	No	No
No	0	0	0	0	Never	1	1	0	0	1	2	Every 3-5 months	No	No	No	No	1	No	No	No	No	No	No	Yes	No	No	1	8	High Adeherence	medium/high	Never	Some	Easy	Never	1 or 2	Never	Never	Never	Never	Never	Never	Never	Never	0	No	No	No	No	No
No	0	0	0	0	I can't decide	1	1	0	0	2	1	Monthly	No	No	No	No	1	No	No	No	No	No	No	Yes	No	No	0.75	7.75	Medium Aherence	medium/high	Rarely	Some	Possible	Never	1 or 2	Never	Never	Never	Never	Never	Never	Never	Never	0	No	No	No	No	No
Yes	0	0	0	0	Never	2	0	1	0	2	1	Monthly	No	No	No	No	1	No	No	No	No	No	No	Yes	No	No	1	8	High Adeherence	medium/high	Never	A lot	Easy	Never	1 or 2	Never	Never	Never	Never	Never	Never	Never	Never	0	No	No	No	No	No
No	0	0	0	0	Never	1	1	0	0	2	2	Every 3-5 months	No	No	No	No	1	No	No	No	No	No	No	Yes	No	No	0.75	7.75	Medium Aherence	medium/high	Rarely	A lot	Easy	Never	1 or 2	Never	Never	Never	Never	Never	Never	Never	Never	0	No	No	No	No	No
No	0	0	0	0	Never	1	1	0	0	3	3	Every 3-5 months	Yes	No	No	No	1	No	No	Yes	No	No	No	Yes	No	No	0.5	6.5	Medium Aherence	medium/high	Sometimes	Some	Easy	Never	1 or 2	Never	Never	Never	Never	Never	Never	Never	Never	0	No	No	No	No	No
No	0	0	0	0	Never	1	1	0	0	2	3	Monthly	No	No	No	No	1	No	No	No	No	No	No	Yes	No	No	1	8	High Adeherence	medium/high	Never	None	Very difficult	Never	1 or 2	Never	Never	Never	Never	Never	Never	Never	Never	0	No	No	No	No	No
No	1	1	0	0	Most likely	1	1	0	0	1	1	Every 3-5 months	No	No	No	No	0	No	No	No	No	No	No	No	No	No	0.5	6.5	Medium Aherence	medium/high	Sometimes	Little	Difficult	2 to 4 times a month	10 or above	less than monthly	less than monthly	less than monthly	less than monthly	less than monthly	monthly	Yes within the last year	Yes within the last year	21	Yes	Yes	Yes	yes	No
No	0	0	0	0	Never	1	1	0	0	3	2	Monthly	No	No	No	No	0	No	Yes	No	No	No	No	No	No	Yes	1	6	Medium Aherence	medium/high	Never	A lot	Easy	Never	1 or 2	Never	Never	Never	Never	Never	Never	Never	Never	0	No	No	No	No	No
No	0	0	0	0	I can't decide	1	1	0	0	2	2	weekly	No	No	No	No	0	No	No	No	No	No	No	No	No	No	1	7	Medium Aherence	medium/high	Never	Some	Possible	Never	1 or 2	Never	Never	Never	Never	Never	Never	Never	Never	0	No	No	No	No	No
No	0	0	0	0	Never	1	1	0	0	4	4	Every 3-5 months	No	No	Yes	No	1	No	No	No	No	Yes	No	Yes	No	No	0.5	6.5	Medium Aherence	medium/high	Sometimes	A lot	Very easy	Never	1 or 2	Never	Never	Never	Never	Never	Never	Never	Never	0	No	No	No	No	No
Yes	1	1	0	1	Never	1	1	0	0	2	3	Monthly	No	No	No	No	0	No	No	No	No	No	No	No	No	No	1	7	Medium Aherence	medium/high	Never	A lot	Easy	Never	1 or 2	Never	Never	Never	Never	Never	Never	Never	Never	0	No	No	No	No	No
No	0	0	0	0	I can't decide	1	1	0	0	2	2	Every two month	No	No	No	No	1	No	Yes	No	No	No	No	Yes	No	Yes	0.5	6.5	Medium Aherence	medium/high	Sometimes	A lot	Very easy	Never	1 or 2	Never	Never	Never	Never	Never	Never	Never	Never	0	No	No	No	No	No
No	0	0	0	0	Never	3	1	0	1	4	4	Monthly	No	No	No	No	1	No	No	No	No	No	No	Yes	No	No	1	8	High Adeherence	medium/high	Never	A lot	Possible	Never	1 or 2	Never	Never	Never	Never	Never	Never	Never	Never	0	No	No	No	No	No
No	1	0	0	0	I can't decide	3	0	0	1	2	2	Every two month	No	No	No	Yes	1	Yes	No	No	No	No	Yes	Yes	Yes	No	1	6	Medium Aherence	medium/high	Never	A lot	Very easy	Never	1 or 2	Never	Never	Never	Never	Never	Never	Never	Never	0	No	No	No	No	No
No	1	0	0	1	Likely	3	1	1	0	2	2	Every 3-5 months	No	No	No	No	1	No	No	No	No	No	No	Yes	No	No	0.75	7.75	Medium Aherence	medium/high	Rarely	Some	Difficult	Never	1 or 2	Never	Never	Never	Never	Never	Never	Never	Never	0	No	No	No	No	No
No	0	0	0	0	I can't decide	1	1	0	0	2	2	Monthly	No	No	No	No	1	No	No	No	No	No	No	Yes	No	No	1	8	High Adeherence	medium/high	Never	Some	Very easy	Never	1 or 2	Never	Never	Never	Never	Never	Never	Never	Never	0	No	No	No	No	No
No	0	0	0	0	Never	1	1	0	0	1	1	Monthly	No	No	No	No	1	No	No	No	No	No	No	Yes	No	No	0.75	7.75	Medium Aherence	medium/high	Rarely	None	Easy	Never	1 or 2	Never	Never	Never	Never	Never	Never	Never	Never	0	No	No	No	No	No
No	0	0	0	0	Never	1	1	0	0	1	4	Every two month	No	No	No	No	1	No	No	No	No	No	No	Yes	No	No	0.75	7.75	Medium Aherence	medium/high	Rarely	A lot	Possible	Never	1 or 2	Never	Never	Never	Never	Never	Never	Never	Never	0	No	No	No	No	No
No	0	0	0	0	I can't decide	2	0	1	0	2	1	Every 3-5 months	No	No	No	No	1	No	Yes	No	No	No	No	Yes	No	Yes	1	7	Medium Aherence	medium/high	Never	Uncertain	Possible	Never	1 or 2	Never	Never	Never	Never	Never	Never	Never	Never	0	No	No	No	No	No
No	0	0	0	1	Never	1	1	0	0	1	1	Monthly	No	No	No	No	0	No	No	No	No	No	No	No	No	No	0.75	6.75	Medium Aherence	medium/high	Rarely	Little	Possible	Monthly/less	1 or 2	less than monthly	Never	Never	Never	Never	Never	Never	Never	2	No	No	No	No	No
No	0	0	0	0	I can't decide	1	1	0	0	3	3	Every two month	No	No	No	No	1	No	No	No	No	No	No	Yes	No	No	1	8	High Adeherence	medium/high	Never	A lot	Easy	Never	1 or 2	Never	Never	Never	Never	Never	Never	Never	Never	0	No	No	No	No	No
Yes	1	0	0	0	Likely	3	1	1	0	2	4	Every 3-5 months	No	No	No	No	1	No	No	No	No	No	No	Yes	No	No	0.75	7.75	Medium Aherence	medium/high	Rarely	Little	Possible	Never	1 or 2	Never	Never	Never	Never	Never	Never	Never	Never	0	No	No	No	No	No
No	0	0	0	0	Never	1	1	0	0	4	3	Every two month	No	No	No	No	0	No	No	No	No	No	No	No	No	No	0.75	6.75	Medium Aherence	medium/high	Rarely	Little	Possible	Never	1 or 2	Never	Never	Never	Never	Never	Never	Never	Never	0	No	No	No	No	No
No	0	0	0	0	Less likely	1	1	0	0	1	2	Monthly	No	No	No	No	1	No	No	No	No	No	No	Yes	No	No	0.75	7.75	Medium Aherence	medium/high	Rarely	Some	Possible	Never	1 or 2	Never	Never	Never	Never	Never	Never	Never	Never	0	No	No	No	No	No
No	1	0	0	0	I can't decide	3	0	0	1	2	2	Every two month	No	No	No	No	1	No	No	No	No	No	No	Yes	No	No	1	8	High Adeherence	medium/high	Never	A lot	Easy	Never	1 or 2	Never	Never	Never	Never	Never	Never	Never	Never	0	No	No	No	No	No
No	1	0	0	0	I can't decide	3	1	1	0	1	3	Monthly	No	No	No	No	1	No	No	No	No	No	No	Yes	No	No	0.75	7.75	Medium Aherence	medium/high	Rarely	Some	Possible	Never	1 or 2	Never	Never	Never	Never	Never	Never	Never	Never	0	No	No	No	No	No
No	0	0	0	0	Never	1	1	0	0	1	2	Every 3-5 months	No	No	No	No	1	No	No	No	No	No	No	Yes	No	No	1	8	High Adeherence	medium/high	Never	A lot	Possible	Never	1 or 2	Never	Never	Never	Never	Never	Never	Never	Never	0	No	No	No	No	No
No	0	0	0	0	Never	2	0	1	0	2	1	Monthly	No	No	No	No	1	No	No	No	No	No	No	Yes	No	No	1	8	High Adeherence	medium/high	Never	Some	Easy	Never	1 or 2	Never	Never	Never	Never	Never	Never	Never	Never	0	No	No	No	No	No
No	0	0	0	0	Never	2	0	1	0	2	1	Every two month	No	No	No	No	0	No	No	No	No	No	No	No	No	No	1	7	Medium Aherence	medium/high	Never	A lot	Difficult	Never	1 or 2	Never	Never	Never	Never	Never	Never	Never	Never	0	No	No	No	No	No
No	0	0	0	0	Never	2	0	1	0	2	1	Monthly	No	No	No	No	1	No	No	No	No	No	No	Yes	No	No	1	8	High Adeherence	medium/high	Never	Uncertain	Difficult	Never	1 or 2	Never	Never	Never	Never	Never	Never	Never	Never	0	No	No	No	No	No
Yes	1	0	0	0	I can't decide	3	1	0	1	2	2	Monthly	No	No	No	No	1	Yes	No	No	No	No	No	Yes	Yes	No	0.75	6.75	Medium Aherence	medium/high	Rarely	Some	Possible	Never	1 or 2	Never	Never	Never	Never	Never	Never	Never	Never	0	No	No	No	No	No
No	0	0	0	0	Never	1	1	0	0	2	1	Every 3-5 months	No	No	No	No	1	No	No	No	No	No	No	Yes	No	No	1	8	High Adeherence	medium/high	Never	A lot	Possible	Monthly/less	1 or 2	Never	Never	Never	Never	Never	Never	Never	Never	1	No	No	No	No	No
No	0	0	0	0	Never	3	1	1	0	1	2	Every two month	No	No	No	No	1	No	No	No	No	No	No	Yes	No	No	1	8	High Adeherence	medium/high	Never	A lot	Very easy	Never	1 or 2	Never	Never	Never	Never	Never	Never	Never	Never	0	No	No	No	No	No
No	0	0	0	0	Never	1	1	0	0	10	5	Monthly	No	No	No	No	1	No	No	No	No	No	No	Yes	No	No	0.5	7.5	Medium Aherence	medium/high	Sometimes	Some	Easy	Never	1 or 2	Never	Never	Never	Never	Never	Never	Never	Never	0	No	No	No	No	No
No	0	0	0	0	Never	1	1	0	0	1	1	Every 6 or more months	No	No	No	No	1	No	No	No	No	No	No	Yes	No	No	1	8	High Adeherence	medium/high	Never	Some	Possible	Never	1 or 2	Never	Never	Never	Never	Never	Never	Never	Never	0	No	No	No	No	No
Yes	1	0	0	1	Most likely	1	1	0	0	1	1	Every 6 or more months	No	No	No	No	1	No	No	No	No	No	No	Yes	No	No	0.5	7.5	Medium Aherence	medium/high	Sometimes	Uncertain	Possible	Never	1 or 2	Never	Never	Never	Never	Never	Never	Never	Never	0	No	No	No	No	No
No	0	0	0	0	Never	1	1	0	0	2	1	Monthly	No	No	Yes	No	0	Yes	No	No	No	Yes	No	No	Yes	No	1	5	Low adherence	Poor	Never	A lot	Very easy	Never	1 or 2	Never	Never	Never	Never	Never	Never	Never	Never	0	No	No	No	No	No
Yes	1	0	0	0	I can't decide	3	1	1	0	3	4	Monthly	No	No	No	No	0	No	Yes	No	No	No	No	No	No	Yes	0.5	5.5	Low adherence	Poor	Sometimes	Some	Possible	Never	1 or 2	Never	Never	Never	Never	Never	Never	Never	Never	0	No	No	No	No	No
Yes	0	0	0	0	Never	2	0	1	0	2	1	Monthly	No	No	No	No	1	No	Yes	No	No	No	No	Yes	No	Yes	1	7	Medium Aherence	medium/high	Never	A lot	Easy	Monthly/less	1 or 2	Never	Never	Never	Never	Never	Never	Never	Never	1	No	No	No	No	No
No	0	0	0	0	Less likely	2	0	1	0	2	1	Every 3-5 months	No	No	No	No	1	No	Yes	No	No	No	No	Yes	No	Yes	0.75	6.75	Medium Aherence	medium/high	Rarely	Some	Possible	Never	1 or 2	Never	Never	Never	Never	Never	Never	Never	Never	0	No	No	No	No	No
No	0	0	0	0	Never	1	1	0	0	1	1	Every 3-5 months	No	No	No	No	0	No	No	No	No	No	No	No	No	No	0.75	6.75	Medium Aherence	medium/high	Rarely	Little	Possible	Never	1 or 2	Never	Never	Never	Never	Never	Never	Never	Never	0	No	No	No	No	No
No	0	0	0	0	Never	2	0	1	0	2	1	Monthly	No	No	No	No	1	No	No	No	No	No	No	Yes	No	No	1	8	High Adeherence	medium/high	Never	A lot	Very easy	Never	1 or 2	Never	Never	Never	Never	Never	Never	Never	Never	0	No	No	No	No	No
No	1	0	0	1	Never	1	1	0	0	5	4	Monthly	No	No	No	No	1	No	Yes	No	No	No	No	Yes	No	Yes	1	7	Medium Aherence	medium/high	Never	A lot	Very easy	Never	1 or 2	Never	Never	Never	Never	Never	Never	Never	Never	0	No	No	No	No	No
Yes	1	1	1	1		1	1	0	0	1	1	Every two month	Yes	Yes	Yes	Yes	1	Yes	Yes	Yes	Yes	Yes	Yes	Yes	Yes	Yes	0.25	1.25	Low adherence	Poor	Mostly	Little	Difficult	Never	1 or 2	Never	Never	Never	Never	Never	Never	Never	Never	0	No	No	No	No	No
Yes	1	1	0	1		2	0	1	0	2	1	Every two month	No	No	No	No	1	No	No	No	No	No	No	Yes	No	No	1	8	High Adeherence	medium/high	Never	A lot	Very easy	Never	1 or 2	Never	Never	Never	Never	Never	Never	Never	Never	0	No	No	No	No	No
No	0	0	1	0	I can't decide	2	0	1	0	2	1	Monthly	No	No	No	No	1	No	Yes	No	No	No	No	Yes	No	Yes	0.25	6.25	Medium Aherence	medium/high	Mostly	Little	Difficult	Never	1 or 2	Never	Never	Never	Never	Never	Never	Never	Never	0	No	No	No	No	No
Yes	0	0	0	0	Less likely	2	0	1	0	2	1	Monthly	Yes	No	No	No	1	No	No	Yes	No	No	No	Yes	No	No	1	7	Medium Aherence	medium/high	Never	Some	Possible	Never	1 or 2	Never	Never	Never	Never	Never	Never	Never	Never	0	No	No	No	No	No
No	0	1	0	1	Likely	3	1	1	0	1	1	Every 3-5 months	No	No	No	No	1	No	No	No	No	No	No	Yes	No	No	1	8	High Adeherence	medium/high	Never	A lot	Possible	Never	1 or 2	Never	Never	Never	Never	Never	Never	Never	Never	0	No	No	No	No	No
No	0	0	0	0	Never	2	0	1	0	2	1	Monthly	No	No	No	No	1	No	No	No	No	No	No	Yes	No	No	1	8	High Adeherence	medium/high	Never	A lot	Easy	Monthly/less	7 or 9	Never	Never	Never	Never	Never	Never	Never	Never	4	No	No	No	No	No
Yes	1	1	0	0	Likely	1	1	0	0	1	1	Every 3-5 months	No	No	No	No	0	No	No	No	No	No	No	No	No	No	1	7	Medium Aherence	medium/high	Never	Some	Possible	Never	1 or 2	Never	Never	Never	Never	Never	Never	Never	Never	0	No	No	No	No	No
No	0	0	0	0	I can't decide	2	0	1	0	2	1	Every 3-5 months	No	No	No	Yes	1	No	No	No	No	No	Yes	Yes	No	No	0.5	6.5	Medium Aherence	medium/high	Sometimes	Some	Easy	Never	1 or 2	Never	Never	Never	Never	Never	Never	Never	Never	0	No	No	No	No	No
No	0	0	0	0	Never	1	1	0	0	1	1	Every 6 or more months	No	No	No	No	0	No	Yes	No	No	No	No	No	No	Yes	0.75	5.75	Low adherence	Poor	Rarely	A lot	Easy	Never	1 or 2	Never	Never	Never	Never	Never	Never	Never	Never	0	No	No	No	No	No
No	1	0	0	0	I can't decide	1	1	0	0	1	1	Every 3-5 months	No	No	No	No	0	No	No	No	No	No	No	No	No	No	1	7	Medium Aherence	medium/high	Never	Little	Difficult	Never	1 or 2	Never	Never	Never	Never	Never	Never	Never	Never	0	No	No	No	No	No
No	0	0	0	0	Never	1	1	0	0	1	1	Every 3-5 months	No	No	No	No	1	No	No	No	No	No	No	Yes	No	No	1	8	High Adeherence	medium/high	Never	A lot	Easy	Never	1 or 2	Never	Never	Never	Never	Never	Never	Never	Never	0	No	No	No	No	No
No	0	0	0	0	Never	2	0	1	0	2	1	Monthly	No	No	No	No	1	No	No	No	No	No	No	Yes	No	No	0.75	7.75	Medium Aherence	medium/high	Rarely	A lot	Very easy	Never	1 or 2	Never	Never	Never	Never	Never	Never	Never	Never	0	No	No	No	No	No
No	1	0	0	0	I can't decide	3	1	1	0	3	2	Monthly	No	No	No	No	1	No	No	No	No	No	No	Yes	No	No	1	8	High Adeherence	medium/high	Never	A lot	Easy	Never	1 or 2	Never	Never	Never	Never	Never	Never	Never	Never	0	No	No	No	No	No
No	0	0	0	0	Never	3	1	1	0	6	5	Every two/three weeks	No	No	No	No	1	No	Yes	No	No	No	No	Yes	No	Yes	1	7	Medium Aherence	medium/high	Never	A lot	Possible	Never	1 or 2	Never	Never	Never	Never	Never	Never	Never	Never	0	No	No	No	No	No
Yes	1	1	0	1	Likely	1	1	0	0	1	1	Every 3-5 months	No	No	No	No	0	No	No	No	No	No	No	No	No	No	1	7	Medium Aherence	medium/high	Never	Some	Possible	Never	1 or 2	Never	Never	Never	Never	Never	Never	Never	Never	0	No	No	No	No	No
Yes	1	0	0	0	I can't decide	1	1	0	0	1	1	Every 3-5 months	No	No	No	No	1	No	No	No	No	No	No	Yes	No	No	0.75	7.75	Medium Aherence	medium/high	Rarely	Some	Easy	Never	1 or 2	Never	Never	Never	Never	Never	Never	Never	Never	0	No	No	No	No	No
Yes	0	0	0	0	I can't decide	3	1	1	0	2	3	weekly	No	No	No	No	1	No	No	No	No	No	No	Yes	No	No	0.75	7.75	Medium Aherence	medium/high	Rarely	Little	Difficult	Never	1 or 2	Never	Never	Never	Never	Never	Never	Never	Never	0	No	No	No	No	No
No	0	0	0	0	Less likely	2	0	1	0	2	1	Monthly	No	No	No	Yes	1	No	No	No	No	No	Yes	Yes	No	No	0.75	6.75	Medium Aherence	medium/high	Rarely	Some	Possible	Never	1 or 2	Never	Never	Never	Never	Never	Never	Never	Never	0	No	No	No	No	No
No	0	0	0	0	Less likely	1	1	0	0	2	2	weekly	No	No	No	No	0	No	No	No	No	No	No	No	No	No	1	7	Medium Aherence	medium/high	Never	Some	Difficult	Never	1 or 2	Never	Never	Never	Never	Never	Never	Never	Never	0	No	No	No	No	No
No	0	0	0	0	Never	2	0	1	0	2	1	Monthly	No	No	No	No	1	No	No	No	No	No	No	Yes	No	No	1	8	High Adeherence	medium/high	Never	A lot	Easy	Never	1 or 2	Never	Never	Never	Never	Never	Never	Never	Never	0	No	No	No	No	No
Yes	1	1	0	1	Most likely	3	1	0	1	2	2	Monthly	No	No	No	No	0	No	No	No	No	No	No	No	No	No	0.75	6.75	Medium Aherence	medium/high	Rarely	Uncertain	Possible	Monthly/less	1 or 2	less than monthly	less than monthly	monthly	less than monthly	less than monthly	less than monthly	Never	Never	8	Yes	No	No	No	No
No	0	0	0	0	Never	1	1	0	0	2	2	Every two month	No	No	No	No	0	No	No	No	No	No	No	No	No	No	1	7	Medium Aherence	medium/high	Never	Some	Possible	Never	1 or 2	Never	Never	Never	Never	Never	Never	Never	Never	0	No	No	No	No	No
No	0	0	0	0	Never	1	1	0	0	1	1	Every 3-5 months	No	No	No	No	1	No	No	No	No	No	No	Yes	No	No	1	8	High Adeherence	medium/high	Never	A lot	Easy	Never	1 or 2	Never	Never	Never	Never	Never	Never	Never	Never	0	No	No	No	No	No
No	0	0	0	1	I can't decide	3	1	1	0	2	3	Monthly	No	No	No	No	1	No	No	No	No	No	No	Yes	No	No	0.75	7.75	Medium Aherence	medium/high	Rarely	A lot	Possible	Never	1 or 2	Never	Never	Never	Never	Never	Never	Never	Never	0	No	No	No	No	No
No	0	0	0	0	Never	2	0	1	0	2	1	Every two/three weeks	Yes	No	No	Yes	1	No	No	Yes	No	No	Yes	Yes	No	No	0.5	5.5	Low adherence	Poor	Sometimes	Some	Easy	2 to 4 times a month	1 or 2	Never	Never	Never	Never	Never	Never	Never	Never	2	No	No	No	yes	No
Yes	1	0	0	1	Most likely	1	1	0	0	1	1	Every 3-5 months	Yes	No	Yes	Yes	1	No	Yes	Yes	No	Yes	Yes	Yes	No	Yes	0.5	3.5	Low adherence	Poor	Sometimes	Little	Possible	Monthly/less	1 or 2	Never	Never	Never	Never	Never	Never	Never	Never	1	No	No	No	No	No
No	0	0	0	0	Never	1	1	0	0	2	2	Monthly	No	No	No	No	1	No	No	No	No	No	No	Yes	No	No	1	8	High Adeherence	medium/high	Never	A lot	Very easy	Never	1 or 2	Never	Never	Never	Never	Never	Never	Never	Never	0	No	No	No	No	No
No	0	0	0	0	I can't decide	2	0	1	0	1	1	Every 3-5 months	No	No	No	No	1	No	No	No	No	No	No	Yes	No	No	1	8	High Adeherence	medium/high	Never	A lot	Very easy	Never	1 or 2	Never	Never	Never	Never	Never	Never	Never	Never	0	No	No	No	No	No
No	0	0	0	0	Never	3	0	0	1	2	2	Monthly	No	No	No	No	0	No	Yes	No	No	No	No	No	No	Yes	1	6	Medium Aherence	medium/high	Never	A lot	Possible	Never	1 or 2	Never	Never	Never	Never	Never	Never	Never	Never	0	No	No	No	No	No
No	0	0	0	0	I can't decide	3	1	1	0	2	4	Monthly	No	No	No	No	1	No	Yes	No	No	No	No	Yes	No	Yes	0.5	6.5	Medium Aherence	medium/high	Sometimes	Some	Easy	Never	1 or 2	Never	Never	Never	Never	Never	Never	Never	Never	0	No	No	No	No	No
No	0	0	0	0	Likely	1	1	0	0	1	1	Every 3-5 months	No	No	No	No	1	No	No	No	No	No	No	Yes	No	No	1	8	High Adeherence	medium/high	Never	None	Very difficult	Never	1 or 2	Never	Never	Never	Never	Never	Never	Never	Never	0	No	No	No	No	No
No	0	0	0	0	I can't decide	1	1	0	0	2	3	Every 3-5 months	Yes	No	No	No	0	No	No	Yes	No	No	No	No	No	No	0.75	5.75	Low adherence	Poor	Rarely	Some	Easy	Monthly/less	1 or 2	less than monthly	less than monthly	less than monthly	less than monthly	less than monthly	less than monthly	Yes, but not within the last year	Yes, but not within the last year	11	Yes	No	No	No	No
No	0	0	0	0	Never	1	1	0	0	2	2	Every two month	No	No	No	No	1	No	No	No	No	No	No	Yes	No	No	1	8	High Adeherence	medium/high	Never	A lot	Very easy	Never	1 or 2	Never	Never	Never	Never	Never	Never	Never	Never	0	No	No	No	No	No
Yes	0	0	0	0	Never	1	1	0	0	4	3	Monthly	Yes	No	Yes	No	1	Yes	No	Yes	No	Yes	No	Yes	Yes	No	0.5	4.5	Low adherence	Poor	Sometimes	Some	Difficult	Never	1 or 2	Never	Never	Never	Never	Never	Never	Never	Never	0	No	No	No	No	No
No	0	0	0	0	Never	1	1	0	0	2	2	Every 3-5 months	No	No	No	No	1	No	No	No	No	No	No	Yes	No	No	0.75	7.75	Medium Aherence	medium/high	Rarely	A lot	Very easy	Never	1 or 2	Never	Never	Never	Never	Never	Never	Never	Never	0	No	No	No	No	No
No	0	0	0	0	Never	2	0	1	0	2	1	Every two month	No	No	No	No	1	No	No	No	No	No	No	Yes	No	No	1	8	High Adeherence	medium/high	Never	Some	Very easy	Monthly/less	5 or 6	Never	Never	Never	Never	Never	Never	Never	Never	3	No	No	No	No	No
No	0	0	0	0	Never	1	1	0	0	1	1	Every 3-5 months	No	No	No	No	1	No	Yes	No	No	No	No	Yes	No	Yes	1	7	Medium Aherence	medium/high	Never	Uncertain	Possible	2 to 4 times a month	3 or 4	Never	Never	Never	Never	Never	Never	Never	Never	3	No	No	No	yes	No
No	0	0	0	0	Never	1	1	0	0	1	1	Every 6 or more months	Yes	Yes	No	No	1	No	Yes	Yes	Yes	No	No	Yes	No	Yes	0.75	4.75	Low adherence	Poor	Rarely	Little	Difficult	Never	1 or 2	Never	Never	Never	Never	Never	Never	Never	Never	0	No	No	No	No	No
No	0	0	0	0	Never	1	1	0	0	1	1	Every two/three weeks	No	No	No	No	1	No	No	No	No	No	No	Yes	No	No	1	8	High Adeherence	medium/high	Never	Uncertain	Possible	2 to 4 times a month	1 or 2	Never	Never	Never	less than monthly	weekly	Never	Never	Yes, but not within the last year	8	Yes	No	No	yes	No
No	0	0	0	0	Never	1	1	0	0	1	1	Every 6 or more months	No	No	No	No	0	No	No	No	No	No	No	No	No	No	0.75	6.75	Medium Aherence	medium/high	Rarely	Uncertain	Difficult	Monthly/less	3 or 4	Never	Never	Never	Never	Never	Never	Never	Never	2	No	No	No	No	No
No	0	0	0	0	Never	1	1	0	0	2	2	Monthly	No	No	No	No	1	No	No	No	No	No	No	Yes	No	No	0.75	7.75	Medium Aherence	medium/high	Rarely	Little	Difficult	Never	1 or 2	Never	Never	Never	Never	Never	Never	Never	Never	0	No	No	No	No	No
No	0	0	0	0	Never	1	1	0	0	2	2	Every 3-5 months	No	No	Yes	No	0	No	No	No	No	Yes	No	No	No	No	0.5	5.5	Low adherence	Poor	Sometimes	A lot	Very easy	Never	1 or 2	Never	Never	Never	Never	Never	Never	Never	Never	0	No	No	No	No	No
No	0	0	0	0	Never	1	1	0	0	1	1	Every 6 or more months	No	No	No	No	1	No	No	No	No	No	No	Yes	No	No	1	8	High Adeherence	medium/high	Never	Little	Difficult	Never	1 or 2	Never	Never	Never	Never	Never	Never	Never	Never	0	No	No	No	No	No
No	1	1	0	1	I can't decide	1	1	0	0	2	2	Every two month	Yes	No	No	No	1	No	No	Yes	No	No	No	Yes	No	No	0.5	6.5	Medium Aherence	medium/high	Sometimes	A lot	Very easy	Never	1 or 2	Never	Never	Never	Never	Never	Never	Never	Never	0	No	No	No	No	No
Yes	1	1	0	1	Likely	1	1	0	0	1	1	Every 3-5 months	No	No	No	No	0	No	Yes	No	No	No	No	No	No	Yes	0.75	5.75	Low adherence	Poor	Rarely	Uncertain	Difficult	Never	1 or 2	Never	Never	Never	Never	Never	Never	Never	Never	0	No	No	No	No	No
Yes	0	1	0	1	Less likely	1	1	0	0	1	1	Every 3-5 months	Yes	No	No	No	1	No	No	Yes	No	No	No	Yes	No	No	1	7	Medium Aherence	medium/high	Never	Some	Easy	Monthly/less	1 or 2	Never	Never	Never	Never	Never	Never	Never	Never	1	No	No	No	No	No
Yes	0	0	0	1	Never	1	1	0	0	3	3	Every 3-5 months	No	No	No	No	1	No	No	No	No	No	No	Yes	No	No	1	8	High Adeherence	medium/high	Never	Some	Possible	Never	1 or 2	Never	Never	Never	Never	Never	Never	Never	Never	0	No	No	No	No	No
No	0	0	0	0	Never	1	1	0	0	1	1	Every 3-5 months	No	No	No	No	1	No	No	No	No	No	No	Yes	No	No	1	8	High Adeherence	medium/high	Never	A lot	Very easy	Never	1 or 2	Never	Never	Never	Never	Never	Never	Never	Never	0	No	No	No	No	No
No	0	0	0	0	I can't decide	1	1	0	0	2	1	Monthly	No	No	No	No	1	No	No	No	No	No	No	Yes	No	No	0.75	7.75	Medium Aherence	medium/high	Rarely	Uncertain	Possible	Monthly/less	1 or 2	Never	Never	Never	Never	Never	Never	Never	Never	1	No	No	No	No	No
No	0	0	0	0	Never	1	1	0	0	1	1	Every 6 or more months	No	No	No	No	1	No	No	No	No	No	No	Yes	No	No	1	8	High Adeherence	medium/high	Never	A lot	Easy	Never	1 or 2	Never	Never	Never	Never	Never	Never	Never	Never	0	No	No	No	No	No
No	0	0	1	1	Never	1	1	0	0	1	1	Every 6 or more months	No	No	Yes	No	1	No	No	No	No	Yes	No	Yes	No	No	1	7	Medium Aherence	medium/high	Never	Some	Possible	Never	1 or 2	Never	Never	Never	Never	Never	Never	Never	Never	0	No	No	No	No	No
No	0	0	0	0	Never	1	1	0	0	2	2	Every 3-5 months	No	No	No	No	1	No	No	No	No	No	No	Yes	No	No	0.75	7.75	Medium Aherence	medium/high	Rarely	Uncertain	Easy	Never	1 or 2	Never	Never	Never	Never	Never	Never	Never	Never	0	No	No	No	No	No
No	0	0	0	0	Never	1	1	0	0	2	1	Every two month	No	No	Yes	No	1	No	No	No	No	Yes	No	Yes	No	No	1	7	Medium Aherence	medium/high	Never	Uncertain	Difficult	Never	1 or 2	Never	Never	Never	Never	Never	Never	Never	Never	0	No	No	No	No	No
No	0	0	0	0	Never	1	1	0	0	1	1	Every 6 or more months	No	No	No	No	1	No	No	No	No	No	No	Yes	No	No	1	8	High Adeherence	medium/high	Never	A lot	Very easy	Monthly/less	1 or 2	Never	Never	Never	Never	Never	Never	Never	Never	1	No	No	No	No	No
No	0	0	0	0	Never	1	1	0	0	1	1	Every 6 or more months	No	Yes	No	No	1	No	No	No	Yes	No	No	Yes	No	No	1	7	Medium Aherence	medium/high	Never	Uncertain	Possible	Never	1 or 2	Never	Never	Never	Never	Never	Never	Never	Never	0	No	No	No	No	No
No	0	0	0	0	I can't decide	1	1	0	0	4	4	Every two month	No	No	No	No	1	No	No	No	No	No	No	Yes	No	No	0.75	7.75	Medium Aherence	medium/high	Rarely	Some	Easy	Monthly/less	3 or 4	Never	Never	Never	Never	Never	Never	Never	Yes, but not within the last year	4	No	No	No	No	No
No	0	0	1	0	Never	1	1	0	0	2	1	Every two month	No	No	No	No	1	No	No	No	No	No	No	Yes	No	No	1	8	High Adeherence	medium/high	Never	A lot	Difficult	Never	1 or 2	Never	Never	Never	Never	Never	Never	Never	Never	0	No	No	No	No	No
No	0	0	0	0	Never	1	1	0	0	2	3	Every two month	No	No	No	No	1	No	No	No	No	No	No	Yes	No	No	0.75	7.75	Medium Aherence	medium/high	Rarely	A lot	Very easy	Never	1 or 2	Never	Never	Never	Never	Never	Never	Never	Never	0	No	No	No	No	No
Yes	0	0	0	0	Never	3	1	1	0	7	6	Every two month	No	No	No	No	0	No	No	No	No	No	No	No	No	No	0.75	6.75	Medium Aherence	medium/high	Rarely	Little	Possible	Never	1 or 2	Never	Never	Never	Never	Never	Never	Never	Never	0	No	No	No	No	No
No	0	0	0	0	Never	1	1	0	0	1	1	Every 3-5 months	No	No	No	No	1	No	No	No	No	No	No	Yes	No	No	1	8	High Adeherence	medium/high	Never	A lot	Very easy	Never	1 or 2	Never	Never	Never	Never	Never	Never	Never	Never	0	No	No	No	No	No
No	0	0	0	0	Never	1	1	0	0	2	2	Every 3-5 months	No	No	No	No	1	No	No	No	No	No	No	Yes	No	No	1	8	High Adeherence	medium/high	Never	A lot	Easy	Never	1 or 2	Never	Never	Never	Never	Never	Never	Never	Never	0	No	No	No	No	No
No	0	0	0	0	Never	2	0	1	0	2	1	Every 3-5 months	No	No	No	No	0	No	No	No	No	No	No	No	No	No	1	7	Medium Aherence	medium/high	Never	A lot	Easy	Never	1 or 2	Never	Never	Never	Never	Never	Never	Never	Never	0	No	No	No	No	No
No	0	0	0	0	Never	1	1	0	0	1	1	Every 3-5 months	No	No	No	No	1	No	No	No	No	No	No	Yes	No	No	1	8	High Adeherence	medium/high	Never	Little	Possible	Monthly/less	1 or 2	Never	Never	Never	Never	Never	Never	Never	Never	1	No	No	No	No	No
No	0	0	0	0	Never	3	1	0	1	2	2	Every 6 or more months	No	No	No	No	1	No	No	No	No	No	No	Yes	No	No	1	8	High Adeherence	medium/high	Never	A lot	Difficult	Never	1 or 2	Never	Never	Never	Never	Never	Never	Never	Never	0	No	No	No	No	No
Yes	1	1	1	1	Likely	1	1	0	0	1	1	Every 3-5 months	No	No	No	No	0	Yes	No	No	No	No	No	No	Yes	No	1	6	Medium Aherence	medium/high	Never	Uncertain	Possible	Monthly/less	3 or 4	Never	less than monthly	less than monthly	less than monthly	less than monthly	less than monthly	Yes, but not within the last year	Yes, but not within the last year	11	Yes	No	No	No	No
No	0	0	0	0	Never	1	1	0	0	1	1	Every 6 or more months	No	No	No	No	1	No	No	No	No	No	No	Yes	No	No	1	8	High Adeherence	medium/high	Never	A lot	Easy	Never	1 or 2	Never	Never	Never	Never	Never	Never	Never	Never	0	No	No	No	No	No
No	0	0	1	0	Never	1	1	0	0	2	1	Every two month	Yes	Yes	No	No	1	No	No	Yes	Yes	No	No	Yes	No	No	1	6	Medium Aherence	medium/high	Never	A lot	Difficult	Never	1 or 2	Never	Never	Never	Never	Never	Never	Never	Never	0	No	No	No	No	No
No	1	0	0	0	I can't decide	1	1	0	0	4	4	Every 3-5 months	No	No	No	No	1	No	No	No	No	No	No	Yes	No	No	1	8	High Adeherence	medium/high	Never	Uncertain	Possible	Monthly/less	1 or 2	Never	Never	Never	Never	Never	Never	Never	Yes, but not within the last year	3	No	No	No	No	No
No	0	0	0	0	Never	1	1	0	0	1	1	Every 3-5 months	No	No	No	No	1	No	No	No	No	No	No	Yes	No	No	1	8	High Adeherence	medium/high	Never	A lot	Easy	Monthly/less	1 or 2	Never	Never	Never	Never	Never	Never	Never	Never	1	No	No	No	No	No
No	0	0	0	0	Never	2	0	1	0	2	1	Every two month	No	No	No	No	1	No	No	No	No	No	No	Yes	No	No	1	8	High Adeherence	medium/high	Never	A lot	Very easy	Never	1 or 2	Never	Never	Never	Never	Never	Never	Never	Never	0	No	No	No	No	No
No	0	1	0	1	Never	3	1	1	0	2	2	Monthly	No	No	No	No	1	No	No	No	No	No	No	Yes	No	No	1	8	High Adeherence	medium/high	Never	Some	Easy	Never	1 or 2	Never	Never	Never	Never	Never	Never	Never	Never	0	No	No	No	No	No
No	0	0	0	0	Never	1	1	0	0	4	3	Monthly	No	No	No	No	1	No	No	No	No	No	No	Yes	No	No	1	8	High Adeherence	medium/high	Never	A lot	Very easy	Monthly/less	3 or 4	Never	Never	Never	Never	Never	Never	Never	Never	2	No	No	No	No	No
Yes	1	1	0	1	Most likely	1	1	0	0	1	1	Every 3-5 months	No	No	No	No	0	No	No	No	No	No	No	No	No	No	0.75	6.75	Medium Aherence	medium/high	Rarely	Some	Possible	Monthly/less	7 or 9	less than monthly	less than monthly	less than monthly	monthly	less than monthly	less than monthly	Yes within the last year	Yes within the last year	19	Yes	Yes	Yes	No	No
No	0	0	0	0	Never	1	1	0	0	2	2	Every 6 or more months	No	No	No	No	1	No	No	No	No	No	No	Yes	No	No	0.75	7.75	Medium Aherence	medium/high	Rarely	Some	Possible	Monthly/less	3 or 4	Never	Never	Never	Never	Never	Never	Never	Never	2	No	No	No	No	No
No	1	0	0	0	I can't decide	3	1	0	1	2	2	Every two month	No	No	No	No	1	No	No	No	No	No	No	Yes	No	No	1	8	High Adeherence	medium/high	Never	Some	Difficult	Monthly/less	3 or 4	Never	Never	Never	Never	Never	Never	Yes, but not within the last year	Yes, but not within the last year	6	No	No	No	No	No
Yes	1	0	0	0	Less likely	3	1	1	0	3	3	Every 3-5 months	No	No	No	No	1	No	No	No	No	No	No	Yes	No	No	0.75	7.75	Medium Aherence	medium/high	Rarely	Some	Possible	Never	1 or 2	Never	Never	Never	Never	Never	Never	Never	Never	0	No	No	No	No	No
No	0	0	0	0	Never	1	1	0	0	2	2	Every 3-5 months	Yes	No	No	Yes	1	No	No	Yes	No	No	Yes	Yes	No	No	1	6	Medium Aherence	medium/high	Never	Some	Easy	2 to 3 times a week	3 or 4	weekly	weekly	Never	Never	Never	Never	Never	Never	10	Yes	No	No	yes	No
No	0	0	0	0	I can't decide	1	1	0	0	2	2	Every two month	Yes	Yes	No	No	1	Yes	Yes	Yes	Yes	No	No	Yes	Yes	Yes	0	3	Low adherence	Poor	Always	Little	Very difficult	2 to 3 times a week	7 or 9	less than monthly	Never	less than monthly	less than monthly	Never	less than monthly	Never	Yes, but not within the last year	12	Yes	No	No	yes	No
No	0	0	0	0	Never	2	0	1	0	2	2	Monthly	No	No	No	No	1	Yes	No	No	No	No	No	Yes	Yes	No	1	7	Medium Aherence	medium/high	Never	A lot	Very easy	Never	1 or 2	Never	Never	Never	Never	Never	Never	Never	Never	0	No	No	No	No	No
Yes	1	1	0	0		1	1	0	0	1	2	weekly	No	No	No	No	1	No	No	No	No	No	No	Yes	No	No	0.75	7.75	Medium Aherence	medium/high	Rarely	Little	Difficult	Never	1 or 2	Never	Never	Never	Never	Never	Never	Never	Never	0	No	No	No	No	No
No	0	0	0	0	Never	1	1	0	0	1	1	Every 6 or more months	No	No	No	No	1	No	No	No	No	No	No	Yes	No	No	1	8	High Adeherence	medium/high	Never	A lot	Easy	Monthly/less	3 or 4	Never	Never	Never	Never	Never	Never	Never	Never	2	No	No	No	No	No
No	1	0	0	0	I can't decide	3	1	0	1	2	3	Every two month	No	No	No	No	1	No	No	No	No	No	No	Yes	No	No	0.75	7.75	Medium Aherence	medium/high	Rarely	Little	Possible	Never	1 or 2	Never	Never	Never	Never	Never	Never	Never	Never	0	No	No	No	No	No
Yes	0	0	1	0	Never	1	1	0	0	2	2	Every two/three weeks	No	No	No	No	1	No	Yes	No	No	No	No	Yes	No	Yes	1	7	Medium Aherence	medium/high	Never	Some	Possible	Never	1 or 2	Never	Never	Never	Never	Never	Never	Never	Never	0	No	No	No	No	Yes
No	0	0	0	0	Never	1	1	0	0	2	1	Every two month	No	No	No	No	0	No	No	No	No	No	No	No	No	No	1	7	Medium Aherence	medium/high	Never	A lot	Easy	Monthly/less	3 or 4	Never	Never	Never	Never	Never	Never	Never	Never	2	No	No	No	No	No
No	0	0	0	0	Never	3	1	1	0	2	4	Monthly	No	No	No	No	1	No	No	No	No	No	No	Yes	No	No	0.75	7.75	Medium Aherence	medium/high	Rarely	A lot	Easy	Monthly/less	3 or 4	Never	less than monthly	Never	Never	Daily or almost daily	Never	Never	Yes within the last year	11	Yes	No	No	No	No
No	0	0	0	0	Never	2	0	1	0	2	1	Every two/three weeks	No	No	No	No	1	No	No	No	No	No	No	Yes	No	No	1	8	High Adeherence	medium/high	Never	A lot	Very easy	Never	1 or 2	Never	Never	Never	Never	Never	Never	Never	Never	0	No	No	No	No	No
Yes	1	0	0	0	Never	1	1	0	0	3	3	Every two month	No	No	No	No	1	No	No	No	No	No	No	Yes	No	No	1	8	High Adeherence	medium/high	Never	A lot	Very easy	2 to 4 times a month	3 or 4	Never	Never	Never	Never	Never	Never	Never	Yes within the last year	7	No	No	No	yes	No
No	0	0	0	0	I can't decide	1	1	0	0	3	3	Monthly	Yes	Yes	No	No	0	No	No	Yes	Yes	No	No	No	No	No	0.25	4.25	Low adherence	Poor	Mostly	None	Very difficult	2 to 3 times a week	10 or above	monthly	Daily or almost daily	monthly	less than monthly	Daily or almost daily	Never	Yes, but not within the last year	Yes, but not within the last year	24	Yes	Yes	Yes	yes	No
Yes	1	0	0	1	Likely	1	1	0	0	1	1	Every 3-5 months	Yes	No	No	Yes	1	No	No	Yes	No	No	Yes	Yes	No	No	0.75	5.75	Low adherence	Poor	Rarely	Some	Possible	2 to 4 times a month	10 or above	monthly	monthly	monthly	monthly	less than monthly	less than monthly	Yes within the last year	Yes within the last year	24	Yes	Yes	Yes	yes	Yes
No	0	0	0	0	I can't decide	1	1	0	0	2	1	Every 3-5 months	No	No	No	No	1	No	No	No	No	No	No	Yes	No	No	0.75	7.75	Medium Aherence	medium/high	Rarely	Some	Possible	Never	1 or 2	Never	Never	Never	Never	Never	Never	Never	Never	0	No	No	No	No	Yes
No	1	0	0	1	Likely	1	1	0	0	1	1	Every 3-5 months	No	No	No	No	0	No	No	No	No	No	No	No	No	No	0.75	6.75	Medium Aherence	medium/high	Rarely	Little	Possible	Monthly/less	5 or 6	less than monthly	less than monthly	less than monthly	less than monthly	less than monthly	less than monthly	Yes within the last year	Yes within the last year	17	Yes	Yes	Yes	No	No
No	0	0	0	0	Never	1	1	0	0	2	1	Monthly	Yes	No	No	No	1	No	No	Yes	No	No	No	Yes	No	No	0.5	6.5	Medium Aherence	medium/high	Sometimes	None	Difficult	2 to 3 times a week	10 or above	weekly	Daily or almost daily	Never	Never	Never	Never	Never	Yes within the last year	18	Yes	Yes	Yes	yes	No
No	0	0	0	1	Never	1	1	0	0	3	6	Monthly	Yes	No	No	Yes	1	No	Yes	Yes	No	No	Yes	Yes	No	Yes	0.5	4.5	Low adherence	Poor	Sometimes	A lot	Possible	Monthly/less	1 or 2	Never	Never	Never	Never	Never	Never	Never	Never	1	No	No	No	No	No
No	1	0	0	0	Likely	3	1	0	1	4	3	Monthly	No	No	No	No	1	No	No	No	No	No	No	Yes	No	No	1	8	High Adeherence	medium/high	Never	A lot	Easy	Monthly/less	7 or 9	Never	Never	Never	Never	Never	Never	Never	Never	4	No	No	No	No	No
No	0	0	0	0	I can't decide	3	1	1	0	3	3	weekly	No	No	No	No	1	No	No	No	No	No	No	Yes	No	No	0.75	7.75	Medium Aherence	medium/high	Rarely	Uncertain	Difficult	Never	1 or 2	Never	Never	Never	Never	Never	Never	Never	Never	0	No	No	No	No	No
Yes	0	0	0	0	Never	1	1	0	0	2	2	Monthly	No	No	No	No	1	No	No	No	No	No	No	Yes	No	No	1	8	High Adeherence	medium/high	Never	A lot	Very easy	Monthly/less	3 or 4	Never	Never	Never	Never	Never	Never	Never	Never	2	No	No	No	No	No
No	0	0	0	0	Never	1	1	0	0	2	3	Every two month	No	No	No	No	1	No	No	No	No	No	No	Yes	No	No	1	8	High Adeherence	medium/high	Never	A lot	Easy	Never	1 or 2	Never	Never	Never	Never	Never	Never	Never	Never	0	No	No	No	No	No
No	0	0	0	0	Never	1	1	0	0	2	3	Monthly	No	No	No	No	1	No	No	No	No	No	No	Yes	No	No	0.75	7.75	Medium Aherence	medium/high	Rarely	Some	Possible	Never	1 or 2	Never	Never	Never	Never	Never	Never	Never	Never	0	No	No	No	No	No
No	0	0	0	0	Never	1	1	0	0	7	4	Monthly	Yes	Yes	No	No	1	No	No	Yes	Yes	No	No	Yes	No	No	0.5	5.5	Low adherence	Poor	Sometimes	A lot	Easy	Monthly/less	7 or 9	Never	Never	Never	Never	Never	Never	Never	Yes, but not within the last year	6	No	No	No	No	No
Yes	1	1	0	1	Most likely	3	0	0	1	2	2	Monthly	Yes	Yes	Yes	Yes	1	Yes	Yes	Yes	Yes	Yes	Yes	Yes	Yes	Yes	0.75	1.75	Low adherence	Poor	Rarely	A lot	Very easy	Monthly/less	10 or above	Never	Never	Never	Never	Never	Never	Never	Never	5	No	No	No	No	No
No	0	0	0	0	Never	1	1	0	0	1	1	Every two month	No	No	No	No	1	No	No	No	No	No	No	Yes	No	No	1	8	High Adeherence	medium/high	Never	A lot	Very easy	Monthly/less	3 or 4	Never	Never	Never	Never	Never	Never	Never	Never	2	No	No	No	No	No
Yes	1	1	0	0	Never	1	1	0	0	5	4	Monthly	No	No	No	No	1	No	Yes	No	No	No	No	Yes	No	Yes	1	7	Medium Aherence	medium/high	Never	Some	Possible	Monthly/less	3 or 4	Never	Never	Never	Never	Never	Never	Never	Never	2	No	No	No	No	No
No	1	1	0	1	Likely	1	1	0	0	1	1	Every 3-5 months	No	No	No	No	0	No	No	No	No	No	No	No	No	No	0.75	6.75	Medium Aherence	medium/high	Rarely	Uncertain	Possible	2 to 4 times a month	10 or above	less than monthly	less than monthly	less than monthly	less than monthly	less than monthly	less than monthly	Yes, but not within the last year	Yes, but not within the last year	16	Yes	Yes	Yes	yes	No
Yes	1	0	0	1	I can't decide	3	1	0	1	2	2	Monthly	No	No	No	No	0	No	No	No	No	No	No	No	No	No	0.75	6.75	Medium Aherence	medium/high	Rarely	Some	Easy	2 to 4 times a month	7 or 9	monthly	Never	Never	less than monthly	Never	Never	Never	Never	8	Yes	No	No	yes	No
No	0	0	0	0	I can't decide	1	1	0	0	2	3	Every 3-5 months	Yes	No	No	Yes	1	No	No	Yes	No	No	Yes	Yes	No	No	0.75	5.75	Low adherence	Poor	Rarely	Little	Possible	4 or more times	7 or 9	weekly	Daily or almost daily	weekly	less than monthly	Never	monthly	Yes within the last year	Yes within the last year	28	Yes	Yes	Yes	yes	No
Yes	0	0	0	1	Never	3	1	1	0	4	6	Every 3-5 months	No	No	No	No	1	No	No	No	No	No	No	Yes	No	No	1	8	High Adeherence	medium/high	Never	A lot	Very easy	Never	1 or 2	Never	Never	Never	Never	Never	Never	Never	Never	0	No	No	No	No	No
No	0	0	0	0	Less likely	1	1	0	0	2	2	Every 3-5 months	No	No	No	No	1	No	No	No	No	No	No	Yes	No	No	0.5	7.5	Medium Aherence	medium/high	Sometimes	Some	Possible	Never	1 or 2	Never	Never	Never	Never	Never	Never	Never	Never	0	No	No	No	No	No
No	0	0	0	0		1	1	0	0	8	5	Every two/three weeks	No	No	No	No	1	No	Yes	No	No	No	No	Yes	No	Yes	1	7	Medium Aherence	medium/high	Never	Some	Easy	Never	1 or 2	Never	Never	Never	Never	Never	Never	Never	Never	0	No	No	No	No	No
No	0	0	0	0	I can't decide	1	1	0	0	1	1	Every 3-5 months	Yes	No	No	No	1	No	Yes	Yes	No	No	No	Yes	No	Yes	0.75	5.75	Low adherence	Poor	Rarely	Uncertain	Possible	Monthly/less	1 or 2	less than monthly	less than monthly	less than monthly	Never	less than monthly	Never	Yes, but not within the last year	Yes, but not within the last year	9	Yes	No	No	No	No
No	1	1	0	1	Most likely	1	1	0	0	3	2	Every two month	No	No	No	No	1	No	No	No	No	No	No	Yes	No	No	1	8	High Adeherence	medium/high	Never	A lot	Very easy	Never	1 or 2	Never	Never	Never	Never	Never	Never	Never	Never	0	No	No	No	No	No
No	0	0	0	0	Never	1	1	0	0	2	3	Every 3-5 months	No	No	No	No	1	No	No	No	No	No	No	Yes	No	No	1	8	High Adeherence	medium/high	Never	A lot	Easy	Never	1 or 2	Never	Never	Never	Never	Never	Never	Never	Never	0	No	No	No	No	No
No	0	0	0	0	Less likely	1	1	0	0	3	4	Every 3-5 months	No	No	No	No	1	No	No	No	No	No	No	Yes	No	No	0.75	7.75	Medium Aherence	medium/high	Rarely	Some	Possible	Never	1 or 2	Never	Never	Never	Never	Never	Never	Never	Never	0	No	No	No	No	No
Yes	0	0	0	0	Less likely	1	1	0	0	2	2	Every 3-5 months	No	No	No	No	0	No	No	No	No	No	No	No	No	No	0.75	6.75	Medium Aherence	medium/high	Rarely	Some	Possible	2 to 3 times a week	3 or 4	Never	Never	Never	Never	Never	Never	Never	Never	4	No	No	No	yes	No
Yes	1	1	0	1	I can't decide	1	1	0	0	1	1	Every 6 or more months	No	No	No	No	1	No	No	No	No	No	No	Yes	No	No	0.75	7.75	Medium Aherence	medium/high	Rarely	Little	Difficult	Monthly/less	7 or 9	less than monthly	less than monthly	monthly	less than monthly	less than monthly	less than monthly	Yes, but not within the last year	Yes, but not within the last year	15	Yes	Yes	No	No	Yes
Yes	1	1	0	1	I can't decide	1	1	0	0	3	3	Monthly	No	No	No	No	1	No	Yes	No	No	No	No	Yes	No	Yes	0.5	6.5	Medium Aherence	medium/high	Sometimes	Some	Possible	Never	1 or 2	Never	Never	Never	Never	Never	Never	Never	Never	0	No	No	No	No	No
No	0	0	0	0	Never	1	1	0	0	2	2	Every 3-5 months	No	No	No	No	1	No	Yes	No	No	No	No	Yes	No	Yes	0.75	6.75	Medium Aherence	medium/high	Rarely	A lot	Very easy	Monthly/less	1 or 2	Never	Never	Never	Never	Never	Never	Never	Never	1	No	No	No	No	Yes
No	0	0	0	0	Never	1	1	0	0	1	1	Every 6 or more months	No	No	No	No	1	No	No	No	No	No	No	Yes	No	No	1	8	High Adeherence	medium/high	Never	Uncertain	Possible	2 to 4 times a month	5 or 6	Never	Never	Never	Never	Never	Never	Never	Never	4	No	No	No	yes	No
No	0	0	0	0	Likely	1	1	0	0	2	1	Every two month	Yes	No	No	No	1	No	No	Yes	No	No	No	Yes	No	No	1	7	Medium Aherence	medium/high	Never	A lot	Easy	4 or more times	3 or 4	Never	Never	Never	Never	Never	Never	Never	Never	5	No	No	No	yes	No
No	0	0	0	0	Never	2	0	1	0	2	1	Monthly	No	No	No	No	1	No	No	No	No	No	No	Yes	No	No	1	8	High Adeherence	medium/high	Never	Uncertain	Difficult	Monthly/less	3 or 4	Never	Never	Never	Never	Never	Never	Never	Never	2	No	No	No	No	No
No	0	0	0	0	I can't decide	3	1	1	0	1	2	weekly	No	No	No	No	1	No	No	No	No	No	No	Yes	No	No	1	8	High Adeherence	medium/high	Never	Some	Possible	2 to 4 times a month	3 or 4	less than monthly	Never	Never	Never	Never	Never	Never	Yes, but not within the last year	6	No	No	No	yes	Yes
No	0	0	0	0	Never	1	1	0	0	6	3	Monthly	No	No	No	No	1	No	No	No	No	No	No	Yes	No	No	1	8	High Adeherence	medium/high	Never	A lot	Easy	Never	1 or 2	Never	Never	Never	Never	Never	Never	Never	Never	0	No	No	No	No	No
No	0	0	0	0	I can't decide	1	1	0	0	1	1	Every two/three weeks	No	No	No	No	1	No	No	No	No	No	No	Yes	No	No	1	8	High Adeherence	medium/high	Never	Some	Easy	Never	1 or 2	Never	Never	Never	Never	Never	Never	Never	Never	0	No	No	No	No	No
Yes	0	0	0	0	Less likely	1	1	0	0	1	2	Monthly	No	No	No	No	1	No	Yes	No	No	No	No	Yes	No	Yes	1	7	Medium Aherence	medium/high	Never	Some	Possible	Monthly/less	1 or 2	Never	Never	Never	Never	Never	Never	Never	Never	1	No	No	No	No	No
No	0	0	0	0	I can't decide	1	1	0	0	2	1	Every two month	No	No	No	No	1	No	No	No	No	No	No	Yes	No	No	0.5	7.5	Medium Aherence	medium/high	Sometimes	Some	Easy	Never	1 or 2	Never	Never	Never	Never	Never	Never	Never	Never	0	No	No	No	No	No
Yes	0	0	0	0	I can't decide	3	0	0	1	2	2	Every two month	No	No	No	No	1	No	No	No	No	No	No	Yes	No	No	1	8	High Adeherence	medium/high	Never	A lot	Very easy	Never	1 or 2	Never	Never	Never	Never	Never	Never	Never	Never	0	No	No	No	No	No
No	0	0	0	0	Likely	1	1	0	0	5	3	Monthly	No	No	No	No	0	No	No	No	No	No	No	No	No	No	1	7	Medium Aherence	medium/high	Never	A lot	Very easy	4 or more times	10 or above	Daily or almost daily	less than monthly	Never	less than monthly	Daily or almost daily	weekly	Yes, but not within the last year	Yes, but not within the last year	25	Yes	Yes	Yes	yes	No
No	0	0	0	0	Never	3	1	1	0	7	6	Every two/three weeks	No	No	No	No	1	No	No	No	No	No	No	Yes	No	No	1	8	High Adeherence	medium/high	Never	A lot	Possible	Never	1 or 2	Never	Never	Never	Never	Never	Never	Never	Never	0	No	No	No	No	No
No	0	0	0	0	I can't decide	1	1	0	0	2	2	Monthly	No	No	No	No	1	No	No	No	No	No	No	Yes	No	No	0.5	7.5	Medium Aherence	medium/high	Sometimes	A lot	Easy	Monthly/less	3 or 4	Never	Never	Never	Never	Never	Never	Never	Never	2	No	No	No	No	No
No	1	1	1	0	Most likely	1	1	0	0	4	2	Every two month	Yes	Yes	No	Yes	1	No	Yes	Yes	Yes	No	Yes	Yes	No	Yes	0.5	3.5	Low adherence	Poor	Sometimes	A lot	Possible	2 to 3 times a week	3 or 4	less than monthly	Never	Never	Never	Never	Never	Never	Yes, but not within the last year	7	No	No	No	yes	No
Yes	1	1	0	1	I can't decide	1	1	0	0	1	1	Every 3-5 months	Yes	No	Yes	Yes	1	Yes	Yes	Yes	No	Yes	Yes	Yes	Yes	Yes	0.25	2.25	Low adherence	Poor	Mostly	Little	Difficult	2 to 4 times a month	7 or 9	monthly	monthly	less than monthly	less than monthly	monthly	less than monthly	Yes within the last year	Yes within the last year	22	Yes	Yes	Yes	yes	Yes
No	0	0	0	0	Never	1	1	0	0	1	1	Every 3-5 months	No	No	No	No	1	No	No	No	No	No	No	Yes	No	No	1	8	High Adeherence	medium/high	Never	A lot	Easy	Never	1 or 2	Never	Never	Never	Never	Never	Never	Never	Never	0	No	No	No	No	No
No	1	0	0	0	Likely	2	0	1	0	2	1	Every 3-5 months	No	No	No	No	1	No	No	No	No	No	No	Yes	No	No	1	8	High Adeherence	medium/high	Never	Uncertain	Possible	Never	1 or 2	Never	Never	Never	Never	Never	Never	Never	Never	0	No	No	No	No	No
No	0	0	0	0	I can't decide	1	1	0	0	2	3	Every 3-5 months	No	No	No	No	1	No	Yes	No	No	No	No	Yes	No	Yes	0.75	6.75	Medium Aherence	medium/high	Rarely	Uncertain	Possible	2 to 4 times a month	3 or 4	Never	Never	Never	Never	Never	Never	Never	Never	3	No	No	No	yes	No
No	0	0	0	1	I can't decide	1	1	0	0	1	3	Monthly	No	No	No	No	1	No	No	No	No	No	No	Yes	No	No	0.75	7.75	Medium Aherence	medium/high	Rarely	A lot	Easy	Monthly/less	3 or 4	less than monthly	Never	Never	Never	Never	Never	Never	Never	3	No	No	No	No	No
Yes	1	1	0	1	Most likely	1	1	0	0	2	2	Monthly	No	No	No	No	1	No	No	No	No	No	No	Yes	No	No	0.75	7.75	Medium Aherence	medium/high	Rarely	A lot	Very easy	Never	1 or 2	Never	Never	Never	Never	Never	Never	Never	Never	0	No	No	No	No	No
No	0	0	0	0	Never	1	1	0	0	1	1	Every 6 or more months	No	No	No	No	1	No	No	No	No	No	No	Yes	No	No	1	8	High Adeherence	medium/high	Never	A lot	Very easy	Monthly/less	3 or 4	Never	Never	Never	Never	Never	Never	Never	Never	2	No	No	No	No	No
No	0	0	0	0	I can't decide	1	1	0	0	1	1	Every 3-5 months	No	No	No	No	1	No	No	No	No	No	No	Yes	No	No	1	8	High Adeherence	medium/high	Never	Some	Easy	Never	1 or 2	Never	Never	Never	Never	Never	Never	Never	Never	0	No	No	No	No	No
Yes	1	0	0	0	I can't decide	2	0	1	0	2	1	Monthly	No	No	No	No	0	No	No	No	No	No	No	No	No	No	0.75	6.75	Medium Aherence	medium/high	Rarely	Uncertain	Possible	Never	1 or 2	Never	Never	Never	Never	Never	Never	Never	Never	0	No	No	No	No	No
No	0	0	0	0	Never	1	1	0	0	8	5	Every 3-5 months	No	No	No	No	0	No	No	No	No	No	No	No	No	No	1	7	Medium Aherence	medium/high	Never	Some	Possible	2 to 4 times a month	1 or 2	monthly	Never	Never	Never	Never	Never	Never	Never	4	No	No	No	yes	No
No	0	0	0	0	Never	1	1	0	0	4	4	Every two month	No	No	No	No	0	No	No	No	No	No	No	No	No	No	1	7	Medium Aherence	medium/high	Never	Some	Possible	Never	1 or 2	Never	Never	Never	Never	Never	Never	Never	Never	0	No	No	No	No	No
No	0	0	0	0	I can't decide	1	1	0	0	2	3	Every 3-5 months	Yes	No	No	Yes	1	No	Yes	Yes	No	No	Yes	Yes	No	Yes	0.75	4.75	Low adherence	Poor	Rarely	Little	Difficult	Never	1 or 2	Never	Never	Never	Never	Never	Never	Never	Never	0	No	No	No	No	No
No	0	0	0	0	Never	1	1	0	0	5	3	Every two month	No	No	No	No	1	No	No	No	No	No	No	Yes	No	No	1	8	High Adeherence	medium/high	Never	A lot	Very easy	Never	1 or 2	Never	Never	Never	Never	Never	Never	Never	Never	0	No	No	No	No	No
No	0	0	0	0	Never	1	1	0	0	2	4	Monthly	No	No	No	No	1	No	No	No	No	No	No	Yes	No	No	0.75	7.75	Medium Aherence	medium/high	Rarely	A lot	Easy	Never	1 or 2	Never	Never	Never	Never	Never	Never	Never	Never	0	No	No	No	No	No
Yes	1	0	0	0	Likely	1	1	0	0	2	2	Every 3-5 months	No	No	No	No	1	No	No	No	No	No	No	Yes	No	No	1	8	High Adeherence	medium/high	Never	Some	Possible	Never	1 or 2	Never	Never	Never	Never	Never	Never	Never	Never	0	No	No	No	No	No
No	0	0	0	0	Never	1	1	0	0	2	3	Monthly	No	No	No	No	1	No	Yes	No	No	No	No	Yes	No	Yes	0.75	6.75	Medium Aherence	medium/high	Rarely	Some	Easy	2 to 3 times a week	3 or 4	Never	Never	Never	Never	Never	Never	Never	Never	4	No	No	No	yes	No
No	0	0	0	0	Never	1	1	0	0	1	1	Every 6 or more months	No	No	No	No	1	No	No	No	No	No	No	Yes	No	No	1	8	High Adeherence	medium/high	Never	A lot	Easy	Never	1 or 2	Never	Never	Never	Never	Never	Never	Never	Never	0	No	No	No	No	No
No	1	0	0	1	Never	1	1	0	0	1	1	Every 6 or more months	No	No	No	No	1	No	No	No	No	No	No	Yes	No	No	1	8	High Adeherence	medium/high	Never	Some	Easy	Never	1 or 2	Never	Never	Never	Never	Never	Never	Never	Never	0	No	No	No	No	No
Yes	1	1	0	1		1	1	0	0	1	1	Monthly	No	No	No	No	1	No	No	No	No	No	No	Yes	No	No	0.75	7.75	Medium Aherence	medium/high	Rarely	Some	Easy	Never	1 or 2	Never	Never	Never	Never	Never	Never	Never	Never	0	No	No	No	No	Yes
No	0	0	0	0	Never	1	1	0	0	2	3	Monthly	No	No	No	No	1	No	No	No	No	No	No	Yes	No	No	0.5	7.5	Medium Aherence	medium/high	Sometimes	Some	Easy	2 to 4 times a month	7 or 9	Never	Never	Never	Never	Never	Never	Never	Never	5	No	No	No	yes	No
No	0	0	0	0	Likely	1	1	0	0	2	2	Every 3-5 months	No	No	No	Yes	1	No	No	No	No	No	Yes	Yes	No	No	1	7	Medium Aherence	medium/high	Never	A lot	Very easy	Never	1 or 2	Never	Never	Never	Never	Never	Never	Never	Never	0	No	No	No	No	No
No	0	0	0	0	Never	1	1	0	0	1	1	Every 6 or more months	No	No	No	No	1	No	No	No	No	No	No	Yes	No	No	1	8	High Adeherence	medium/high	Never	A lot	Easy	Never	1 or 2	Never	Never	Never	Never	Never	Never	Never	Never	0	No	No	No	No	No
No	0	0	0	0	I can't decide	1	1	0	0	1	1	Every 6 or more months	Yes	No	No	Yes	0	No	No	Yes	No	No	Yes	No	No	No	0.75	4.75	Low adherence	Poor	Rarely	A lot	Very easy	Monthly/less	3 or 4	less than monthly	less than monthly	Never	Never	Never	Never	Never	Yes within the last year	8	Yes	No	No	No	No
No	0	0	0	0	Less likely	1	1	0	0	3	3	weekly	No	No	No	No	1	No	No	No	No	No	No	Yes	No	No	1	8	High Adeherence	medium/high	Never	Some	Possible	Never	1 or 2	Never	Never	Never	Never	Never	Never	Never	Never	0	No	No	No	No	No
No	0	0	0	0	I can't decide	1	1	0	0	3	3	Monthly	Yes	Yes	Yes	No	0	Yes	Yes	Yes	Yes	Yes	No	No	Yes	Yes	0.25	1.25	Low adherence	Poor	Mostly	Uncertain	Possible	2 to 4 times a month	7 or 9	monthly	monthly	monthly	monthly	monthly	monthly	Yes, but not within the last year	Yes, but not within the last year	21	Yes	Yes	Yes	yes	Yes
No	0	0	0	0	Never	1	1	0	0	1	1	Monthly	Yes	Yes	No	No	1	No	No	Yes	Yes	No	No	Yes	No	No	1	6	Medium Aherence	medium/high	Never	A lot	Easy	2 to 3 times a week	3 or 4	Never	Never	Never	Never	Never	Never	Never	Never	4	No	No	No	yes	No
Yes	1	1	1	1		1	1	0	0	2	1	Every two month	No	No	No	No	1	No	No	No	No	No	No	Yes	No	No	0.75	7.75	Medium Aherence	medium/high	Rarely	Some	Possible	Never	1 or 2	Never	Never	Never	Never	Never	Never	Never	Never	0	No	No	No	No	No
No	0	0	0	0	Never	3	1	0	1	3	2	Monthly	No	No	No	No	0	No	No	No	No	No	No	No	No	No	1	7	Medium Aherence	medium/high	Never	Some	Possible	2 to 4 times a month	3 or 4	weekly	Never	Never	Never	Never	Never	Never	Never	6	No	No	No	yes	No
No	0	0	0	1	Never	1	1	0	0	4	5	Every two month	No	No	No	No	0	No	No	No	No	No	No	No	No	No	1	7	Medium Aherence	medium/high	Never	A lot	Easy	Monthly/less	3 or 4	Never	Never	Never	Never	Never	Never	Never	Never	2	No	No	No	No	No
Yes	0	0	0	0	I can't decide	1	1	0	0	7	5	Every two month	No	No	No	No	1	No	No	No	No	No	No	Yes	No	No	1	8	High Adeherence	medium/high	Never	A lot	Very easy	2 to 3 times a week	3 or 4	Never	less than monthly	Never	monthly	Never	Never	Never	Yes within the last year	11	Yes	No	No	yes	No
No	1	0	0	0	Most likely	1	1	0	0	3	3	Every 3-5 months	No	No	No	No	1	No	No	No	No	No	No	Yes	No	No	1	8	High Adeherence	medium/high	Never	A lot	Very easy	2 to 4 times a month	5 or 6	Never	Never	Never	Never	Never	Never	Never	Never	4	No	No	No	yes	No
No	0	0	0	0	I can't decide	1	1	0	0	3	4	Every 3-5 months	No	No	No	No	1	No	No	No	No	No	No	Yes	No	No	0.75	7.75	Medium Aherence	medium/high	Rarely	Some	Possible	Never	1 or 2	Never	Never	Never	Never	Never	Never	Never	Never	0	No	No	No	No	No
No	0	0	0	0	Never	1	1	0	0	6	3	Every 3-5 months	No	No	No	No	0	No	No	No	No	No	No	No	No	No	1	7	Medium Aherence	medium/high	Never	Some	Possible	Never	1 or 2	Never	Never	Never	Never	Never	Never	Never	Never	0	No	No	No	No	No
No	0	0	0	0	Never	1	1	0	0	2	3	Monthly	No	No	No	No	0	No	No	No	No	No	No	No	No	No	0.75	6.75	Medium Aherence	medium/high	Rarely	A lot	Possible	Never	1 or 2	Never	Never	Never	Never	Never	Never	Never	Never	0	No	No	No	No	No
No	0	0	0	0	Never	1	1	0	0	1	1	Monthly	Yes	No	No	No	1	No	No	Yes	No	No	No	Yes	No	No	1	7	Medium Aherence	medium/high	Never	None	Difficult	Never	1 or 2	Never	Never	Never	Never	Never	Never	Never	Never	0	No	No	No	No	No
No	0	0	0	0	Never	1	1	0	0	1	2	Monthly	No	No	No	No	1	No	No	No	No	No	No	Yes	No	No	1	8	High Adeherence	medium/high	Never	Little	Difficult	Never	1 or 2	Never	Never	Never	Never	Never	Never	Never	Never	0	No	No	No	No	No
No	0	0	1	0	Never	3	1	1	0	4	3	Monthly	No	No	No	No	0	No	No	No	No	No	No	No	No	No	1	7	Medium Aherence	medium/high	Never	Some	Easy	Never	1 or 2	Never	Never	Never	Never	Never	Never	Never	Never	0	No	No	No	No	No
No	0	0	0	0	Never	1	1	0	0	2	3	Every 3-5 months	No	No	No	No	1	No	No	No	No	No	No	Yes	No	No	0.75	7.75	Medium Aherence	medium/high	Rarely	Some	Easy	Monthly/less	1 or 2	Never	Never	Never	Never	Never	Never	Never	Never	1	No	No	No	No	Yes
No	0	0	0	0	Never	1	1	0	0	5	4	Every two/three weeks	No	No	No	No	1	No	Yes	No	No	No	No	Yes	No	Yes	0.5	6.5	Medium Aherence	medium/high	Sometimes	Some	Easy	Never	1 or 2	Never	Never	Never	Never	Never	Never	Never	Never	0	No	No	No	No	No
No	0	0	0	0	Never	1	1	0	0	1	1	Every 3-5 months	No	No	No	No	1	No	No	No	No	No	No	Yes	No	No	1	8	High Adeherence	medium/high	Never	A lot	Easy	Never	1 or 2	Never	Never	Never	Never	Never	Never	Never	Never	0	No	No	No	No	No
No	0	0	0	0	Never	1	1	0	0	1	3	Monthly	No	No	No	No	0	No	No	No	No	No	No	No	No	No	1	7	Medium Aherence	medium/high	Never	A lot	Easy	Monthly/less	3 or 4	Never	Never	Never	Never	Never	Never	Never	Never	2	No	No	No	No	No
Yes	1	1	0	1	Most likely	3	1	0	1	4	3	Monthly	Yes	Yes	Yes	Yes	1	Yes	Yes	Yes	Yes	Yes	Yes	Yes	Yes	Yes	0.25	1.25	Low adherence	Poor	Mostly	A lot	Very easy	Monthly/less	10 or above	Never	Never	Never	Never	Never	Never	Never	Never	5	No	No	No	No	No
No	0	0	0	0	Never	3	0	0	1	1	1	Monthly	No	No	No	No	1	No	No	No	No	No	No	Yes	No	No	1	8	High Adeherence	medium/high	Never	Some	Possible	Never	1 or 2	Never	Never	Never	Never	Never	Never	Never	Never	0	No	No	No	No	No
No	0	0	1	1	Never	1	1	0	0	5	3	Every two month	No	No	No	No	0	No	No	No	No	No	No	No	No	No	1	7	Medium Aherence	medium/high	Never	Some	Possible	Never	1 or 2	Never	Never	Never	Never	Never	Never	Never	Never	0	No	No	No	No	No
No	0	0	0	0	Never	2	0	1	0	2	1	Every 3-5 months	Yes	Yes	Yes	No	1	No	Yes	Yes	Yes	Yes	No	Yes	No	Yes	0.5	3.5	Low adherence	Poor	Sometimes	A lot	Very easy	2 to 4 times a month	3 or 4	Never	Never	Never	Never	Never	Never	Never	Yes, but not within the last year	5	No	No	No	yes	Yes
No	0	0	0	0	Never	1	1	0	0	1	1	Every 6 or more months	No	No	No	No	1	No	No	No	No	No	No	Yes	No	No	1	8	High Adeherence	medium/high	Never	Some	Possible	Never	1 or 2	Never	Never	Never	Never	Never	Never	Never	Never	0	No	No	No	No	No
No	0	0	0	0	Never	1	1	0	0	1	1	Every 6 or more months	No	No	No	No	1	No	No	No	No	No	No	Yes	No	No	1	8	High Adeherence	medium/high	Never	A lot	Very easy	Never	1 or 2	Never	Never	Never	Never	Never	Never	Never	Never	0	No	No	No	No	No
No	0	0	0	0	Never	1	1	0	0	2	3	Every two month	No	No	No	No	1	No	No	No	No	No	No	Yes	No	No	1	8	High Adeherence	medium/high	Never	A lot	Very easy	Monthly/less	3 or 4	Never	Never	Never	Never	Never	Never	Never	Never	2	No	No	No	No	No
No	1	0	0	1	Most likely	3	1	1	0	3	5	Every 3-5 months	No	No	No	No	1	No	No	No	No	No	No	Yes	No	No	1	8	High Adeherence	medium/high	Never	Some	Easy	Never	1 or 2	Never	Never	Never	Never	Never	Never	Never	Never	0	No	No	No	No	No
No	0	0	0	0	Less likely	1	1	0	0	2	4	Every 3-5 months	No	No	No	No	1	No	No	No	No	No	No	Yes	No	No	0.75	7.75	Medium Aherence	medium/high	Rarely	A lot	Possible	Never	1 or 2	Never	Never	Never	Never	Never	Never	Never	Never	0	No	No	No	No	No
No	0	0	0	0	I can't decide	1	1	0	0	4	3	Every 3-5 months	No	No	No	No	1	No	No	No	No	No	No	Yes	No	No	0.75	7.75	Medium Aherence	medium/high	Rarely	A lot	Easy	Monthly/less	3 or 4	Never	Never	Never	Never	Never	Never	Never	Never	2	No	No	No	No	No
Yes	0	0	0	0	Less likely	3	1	1	0	3	5	Every two month	No	No	No	No	1	No	No	No	No	No	No	Yes	No	No	1	8	High Adeherence	medium/high	Never	A lot	Possible	Never	1 or 2	Never	Never	Never	Never	Never	Never	Never	Never	0	No	No	No	No	No
Yes	0	1	1	1	I can't decide	1	1	0	0	2	1	Monthly	No	No	No	No	1	No	No	No	No	No	No	Yes	No	No	1	8	High Adeherence	medium/high	Never	Some	Very easy	Never	1 or 2	Never	Never	Never	Never	Never	Never	Never	Never	0	No	No	No	No	No
No	0	0	0	0	Never	1	1	0	0	2	2	Monthly	No	No	No	No	1	No	No	No	No	No	No	Yes	No	No	1	8	High Adeherence	medium/high	Never	A lot	Very easy	Never	1 or 2	Never	Never	Never	Never	Never	Never	Never	Never	0	No	No	No	No	No
No	0	0	0	0	Never	2	0	1	0	2	1	Every 3-5 months	No	No	No	No	1	No	No	No	No	No	No	Yes	No	No	1	8	High Adeherence	medium/high	Never	Some	Easy	Never	1 or 2	Never	Never	Never	Never	Never	Never	Never	Never	0	No	No	No	No	No
No	1	0	1	0	Never	1	1	0	0	2	2	Every 3-5 months	No	No	No	No	1	No	No	No	No	No	No	Yes	No	No	1	8	High Adeherence	medium/high	Never	Some	Possible	Never	1 or 2	Never	Never	Never	Never	Never	Never	Never	Never	0	No	No	No	No	No
No	0	0	0	0	Never	1	1	0	0	2	1	Monthly	No	No	No	No	1	No	No	No	No	No	No	Yes	No	No	1	8	High Adeherence	medium/high	Never	A lot	Easy	2 to 4 times a month	5 or 6	Never	Never	Never	Never	Never	Never	Never	Never	4	No	No	No	yes	No
No	0	0	0	0	Never	3	1	1	0	2	3	Monthly	No	No	No	No	1	No	Yes	No	No	No	No	Yes	No	Yes	0.75	6.75	Medium Aherence	medium/high	Rarely	A lot	Easy	Never	1 or 2	Never	Never	Never	Never	Never	Never	Never	Never	0	No	No	No	No	No
No	0	0	0	0	Never	1	1	0	0	2	2	Monthly	No	No	No	No	1	No	No	No	No	No	No	Yes	No	No	1	8	High Adeherence	medium/high	Never	A lot	Easy	Monthly/less	10 or above	Never	Never	Never	Never	Never	Never	Never	Never	5	No	No	No	No	No
No	0	0	0	0	Never	1	1	0	0	1	1	Every 6 or more months	No	No	No	No	1	No	No	No	No	No	No	Yes	No	No	1	8	High Adeherence	medium/high	Never	A lot	Difficult	Never	1 or 2	Never	Never	Never	Never	Never	Never	Never	Never	0	No	No	No	No	No
No	0	0	0	0	Never	1	1	0	0	4	2	Every two month	Yes	Yes	Yes	Yes	1	No	Yes	Yes	Yes	Yes	Yes	Yes	No	Yes	0.75	2.75	Low adherence	Poor	Rarely	Some	Difficult	Monthly/less	1 or 2	less than monthly	less than monthly	monthly	monthly	monthly	less than monthly	Yes, but not within the last year	Yes within the last year	16	Yes	Yes	Yes	No	Yes
No	0	0	0	0	I can't decide	1	1	0	0	6	4	Every two month	Yes	Yes	No	No	1	No	No	Yes	Yes	No	No	Yes	No	No	0.75	5.75	Low adherence	Poor	Rarely	A lot	Very easy	Monthly/less	1 or 2	Never	Never	Never	Never	Never	Never	Never	Yes, but not within the last year	3	No	No	No	No	No
No	0	0	0	0	I can't decide	2	0	1	0	2	1	Every two month	No	No	No	No	1	No	No	No	No	No	No	Yes	No	No	0.75	7.75	Medium Aherence	medium/high	Rarely	Some	Possible	Never	1 or 2	Never	Never	Never	Never	Never	Never	Never	Never	0	No	No	No	No	No
No	0	0	0	0	Never	1	1	0	0	6	4	Every 3-5 months	No	No	No	No	1	No	No	No	No	No	No	Yes	No	No	1	8	High Adeherence	medium/high	Never	A lot	Very easy	2 to 4 times a month	3 or 4	Never	Never	Never	Never	Never	Never	Never	Yes, but not within the last year	5	No	No	No	yes	Yes
No	0	0	0	0	Never	1	1	0	0	2	1	Monthly	No	No	No	No	1	No	No	No	No	No	No	Yes	No	No	1	8	High Adeherence	medium/high	Never	Some	Very easy	Monthly/less	3 or 4	Never	Never	Never	Never	Never	Never	Never	Never	2	No	No	No	No	No
No	0	0	0	0	I can't decide	1	1	0	0	2	3	Monthly	Yes	No	Yes	Yes	1	No	Yes	Yes	No	Yes	Yes	Yes	No	Yes	0.5	3.5	Low adherence	Poor	Sometimes	Little	Possible	2 to 3 times a week	10 or above	Daily or almost daily	monthly	Never	Never	Daily or almost daily	less than monthly	Yes, but not within the last year	Yes within the last year	24	Yes	Yes	Yes	yes	Yes
No	0	0	0	0	Never	1	1	0	0	1	1	Monthly	No	No	No	No	1	No	No	No	No	No	No	Yes	No	No	0.5	7.5	Medium Aherence	medium/high	Sometimes	A lot	Easy	Never	1 or 2	Never	Never	Never	Never	Never	Never	Never	Never	0	No	No	No	No	No
No	1	0	0	0	Less likely	3	0	0	1	2	2	Every 3-5 months	No	No	No	No	1	No	No	No	No	No	No	Yes	No	No	0.75	7.75	Medium Aherence	medium/high	Rarely	Some	Possible	Never	1 or 2	Never	Never	Never	Never	Never	Never	Never	Never	0	No	No	No	No	No
No	0	0	0	0	Less likely	2	0	1	0	1	2	weekly	No	No	No	No	1	No	No	No	No	No	No	Yes	No	No	1	8	High Adeherence	medium/high	Never	Some	Difficult	Monthly/less	3 or 4	Never	Never	Never	Never	Never	Never	Yes, but not within the last year	Yes, but not within the last year	6	No	No	No	No	No
No	0	0	0	0	Never	1	1	0	0	1	1	Every 3-5 months	No	No	No	No	0	No	No	No	No	No	No	No	No	No	1	7	Medium Aherence	medium/high	Never	Some	Possible	Never	1 or 2	Never	Never	Never	Never	Never	Never	Never	Never	0	No	No	No	No	No
No	0	0	0	1	Never	1	1	0	0	1	2	Monthly	No	No	No	No	0	No	Yes	No	No	No	No	No	No	Yes	0.75	5.75	Low adherence	Poor	Rarely	Some	Easy	Never	1 or 2	Never	Never	Never	Never	Never	Never	Never	Never	0	No	No	No	No	No
No	0	0	0	0	Less likely	1	1	0	0	2	2	weekly	No	No	No	No	1	No	No	No	No	No	No	Yes	No	No	0.75	7.75	Medium Aherence	medium/high	Rarely	Some	Possible	Never	1 or 2	Never	Never	Never	Never	Never	Never	Never	Never	0	No	No	No	No	No
No	0	0	0	0	Never	1	1	0	0	2	1	Monthly	No	No	No	No	1	No	No	No	No	No	No	Yes	No	No	1	8	High Adeherence	medium/high	Never	Some	Possible	Never	1 or 2	Never	Never	Never	Never	Never	Never	Never	Never	0	No	No	No	No	No
No	0	0	0	0	Never	1	1	0	0	1	1	Every 6 or more months	No	No	No	No	1	No	No	No	No	No	No	Yes	No	No	1	8	High Adeherence	medium/high	Never	Some	Possible	Never	1 or 2	Never	Never	Never	Never	Never	Never	Never	Never	0	No	No	No	No	No
No	0	0	0	0	Never	1	1	0	0	1	1	Every 6 or more months	Yes	Yes	No	No	1	No	Yes	Yes	Yes	No	No	Yes	No	Yes	0.75	4.75	Low adherence	Poor	Rarely	A lot	Difficult	Never	1 or 2	Never	Never	Never	Never	Never	Never	Never	Never	0	No	No	No	No	No
No	0	0	0	0	Never	1	1	0	0	4	3	Monthly	Yes	No	No	No	1	No	No	Yes	No	No	No	Yes	No	No	0.75	6.75	Medium Aherence	medium/high	Rarely	Some	Easy	4 or more times	3 or 4	Never	Never	Never	Never	Never	Never	Never	Yes within the last year	9	Yes	No	No	yes	No
Yes	1	0	1	0	Likely	2	0	1	0	2	1	Monthly	Yes	Yes	Yes	Yes	1	Yes	Yes	Yes	Yes	Yes	Yes	Yes	Yes	Yes	0.25	1.25	Low adherence	Poor	Mostly	A lot	Very easy	Monthly/less	5 or 6	Never	Never	Never	Never	Never	Never	Never	Never	3	No	No	No	No	No
No	0	0	0	0	Never	1	1	0	0	2	2	Monthly	No	No	No	No	1	No	No	No	No	No	No	Yes	No	No	0.75	7.75	Medium Aherence	medium/high	Rarely	Some	Easy	2 to 4 times a month	3 or 4	Never	Never	Never	Never	Never	Never	Never	Never	3	No	No	No	yes	No
No	0	0	0	0	Never	1	1	0	0	4	4	Every two/three weeks	No	No	No	No	1	No	Yes	No	No	No	No	Yes	No	Yes	1	7	Medium Aherence	medium/high	Never	A lot	Possible	Never	1 or 2	Never	Never	Never	Never	Never	Never	Never	Never	0	No	No	No	No	No
No	0	0	0	0	Less likely	1	1	0	0	2	2	Every 3-5 months	No	No	No	No	1	No	No	No	No	No	No	Yes	No	No	0.75	7.75	Medium Aherence	medium/high	Rarely	A lot	Possible	Never	1 or 2	Never	Never	Never	Never	Never	Never	Never	Never	0	No	No	No	No	No
No	0	0	0	0	I can't decide	1	1	0	0	3	4	Every two month	No	No	No	Yes	1	No	No	No	No	No	Yes	Yes	No	No	0.75	6.75	Medium Aherence	medium/high	Rarely	Some	Possible	Never	1 or 2	Never	Never	Never	Never	Never	Never	Never	Never	0	No	No	No	No	No
No	0	0	0	0	Never	1	1	0	0	4	4	Every two month	No	No	No	No	0	No	No	No	No	No	No	No	No	No	1	7	Medium Aherence	medium/high	Never	Some	Possible	Never	1 or 2	Never	Never	Never	Never	Never	Never	Never	Never	0	No	No	No	No	No
No	0	0	0	0	Never	2	0	1	0	1	1	Monthly	No	No	No	No	1	No	Yes	No	No	No	No	Yes	No	Yes	1	7	Medium Aherence	medium/high	Never	A lot	Very easy	Monthly/less	3 or 4	Never	Never	Never	Never	Never	Never	Never	Never	2	No	No	No	No	No
No	0	0	0	0	Never	1	1	0	0	2	2	Monthly	No	No	No	No	1	No	No	No	No	No	No	Yes	No	No	1	8	High Adeherence	medium/high	Never	A lot	Very easy	Never	1 or 2	Never	Never	Never	Never	Never	Never	Never	Never	0	No	No	No	No	No
No	0	0	0	0	I can't decide	2	0	1	0	2	1	Monthly	No	No	No	Yes	1	No	No	No	No	No	Yes	Yes	No	No	1	7	Medium Aherence	medium/high	Never	A lot	Very easy	Monthly/less	3 or 4	Never	Never	Never	Never	Never	Never	Never	Yes within the last year	6	No	No	No	No	No
No	0	0	0	0	Never	1	1	0	0	1	1	Every two/three weeks	No	No	No	No	1	No	No	No	No	No	No	Yes	No	No	1	8	High Adeherence	medium/high	Never	A lot	Possible	Never	1 or 2	Never	Never	Never	Never	Never	Never	Never	Never	0	No	No	No	No	No
No	0	0	0	0	Most likely	2	0	1	0	2	1	Every two month	No	No	No	No	1	No	No	No	No	No	No	Yes	No	No	1	8	High Adeherence	medium/high	Never	A lot	Difficult	2 to 4 times a month	3 or 4	Never	Never	Never	Never	Never	Never	Never	Yes, but not within the last year	5	No	No	No	yes	No
Yes	1	1	0	0		1	1	0	0	3	2	Every 3-5 months	No	No	No	No	1	No	Yes	No	No	No	No	Yes	No	Yes	0.75	6.75	Medium Aherence	medium/high	Rarely	Some	Difficult	Never	1 or 2	Never	Never	Never	Never	Never	Never	Never	Never	0	No	No	No	No	No
No	0	0	0	0	I can't decide	2	0	1	0	2	1	Every two month	No	No	No	No	1	No	No	No	No	No	No	Yes	No	No	0.75	7.75	Medium Aherence	medium/high	Rarely	A lot	Possible	Never	1 or 2	Never	Never	Never	Never	Never	Never	Never	Never	0	No	No	No	No	No
Yes	0	0	0	1	Likely	1	1	0	0	2	4	Monthly	Yes	Yes	Yes	Yes	1	Yes	Yes	Yes	Yes	Yes	Yes	Yes	Yes	Yes	0.5	1.5	Low adherence	Poor	Sometimes	Uncertain	Easy	Monthly/less	3 or 4	Never	Never	Never	Never	Never	Never	Never	Yes, but not within the last year	4	No	No	No	No	No
Yes	1	0	0	0	Never	1	1	0	0	1	1	Every 6 or more months	No	No	No	No	1	No	No	No	No	No	No	Yes	No	No	1	8	High Adeherence	medium/high	Never	A lot	Easy	Never	1 or 2	Never	Never	Never	Never	Never	Never	Never	Never	0	No	No	No	No	No
No	0	0	0	0	Less likely	1	1	0	0	2	2	Every 3-5 months	No	No	No	No	1	Yes	No	No	No	No	No	Yes	Yes	No	1	7	Medium Aherence	medium/high	Never	Some	Possible	Monthly/less	3 or 4	Never	less than monthly	less than monthly	less than monthly	monthly	Never	Yes, but not within the last year	Yes, but not within the last year	11	Yes	No	No	No	No
No	0	0	0	0	I can't decide	1	1	0	0	2	4	Every 3-5 months	No	No	No	No	1	No	No	No	No	No	No	Yes	No	No	0.75	7.75	Medium Aherence	medium/high	Rarely	Some	Possible	2 to 3 times a week	7 or 9	less than monthly	Never	Never	Never	Never	Never	Never	Never	7	No	No	No	yes	No
No	0	0	0	0	I can't decide	1	1	0	0	1	1	weekly	No	No	No	No	0	No	No	No	No	No	No	No	No	No	1	7	Medium Aherence	medium/high	Never	Some	Difficult	Monthly/less	1 or 2	Never	Never	Never	Never	Never	Never	Never	Never	1	No	No	No	No	No
No	0	0	0	0	Never	1	1	0	0	1	1	Every 6 or more months	No	No	No	No	1	No	No	No	No	No	No	Yes	No	No	1	8	High Adeherence	medium/high	Never	Uncertain	Easy	Monthly/less	3 or 4	Never	Never	Never	Never	Never	Never	Never	Never	2	No	No	No	No	No
Yes	1	1	0	1	Likely	1	1	0	0	1	1	Every 3-5 months	Yes	Yes	Yes	Yes	1	Yes	Yes	Yes	Yes	Yes	Yes	Yes	Yes	Yes	0.25	1.25	Low adherence	Poor	Mostly	Little	Difficult	2 to 4 times a month	7 or 9	monthly	monthly	less than monthly	less than monthly	less than monthly	monthly	Yes within the last year	Yes within the last year	22	Yes	Yes	Yes	yes	Yes
No	0	0	0	0	Never	1	1	0	0	2	3	Monthly	No	No	No	No	1	No	No	No	No	No	No	Yes	No	No	1	8	High Adeherence	medium/high	Never	Uncertain	Possible	Never	1 or 2	Never	Never	Never	Never	Never	Never	Never	Never	0	No	No	No	No	No
Yes	0	0	0	0	Never	3	1	1	0	2	3	Monthly	No	No	No	No	1	No	No	No	No	No	No	Yes	No	No	1	8	High Adeherence	medium/high	Never	A lot	Very easy	Monthly/less	3 or 4	Never	Never	Never	Never	less than monthly	Never	Never	Never	3	No	No	No	No	No
Yes	1	0	0	1	Less likely	3	1	0	1	2	2	Monthly	No	No	No	No	1	No	No	No	No	No	No	Yes	No	No	1	8	High Adeherence	medium/high	Never	Some	Possible	Monthly/less	1 or 2	Never	Never	Never	Never	Never	Never	Never	Never	1	No	No	No	No	No
No	0	0	0	0	Never	1	1	0	0	2	2	Monthly	Yes	No	No	No	1	No	Yes	Yes	No	No	No	Yes	No	Yes	0.5	5.5	Low adherence	Poor	Sometimes	A lot	Easy	Never	1 or 2	Never	Never	Never	Never	Never	Never	Never	Never	0	No	No	No	No	No
No	0	0	0	0	Never	2	0	1	0	2	1	Every 3-5 months	No	No	No	No	0	No	No	No	No	No	No	No	No	No	1	7	Medium Aherence	medium/high	Never	Some	Easy	Never	1 or 2	Never	Never	Never	Never	Never	Never	Never	Never	0	No	No	No	No	No
No	0	0	0	0	Less likely	1	1	0	0	1	1	weekly	No	No	No	No	1	No	No	No	No	No	No	Yes	No	No	1	8	High Adeherence	medium/high	Never	Uncertain	Possible	Never	1 or 2	Never	Never	Never	Never	Never	Never	Never	Never	0	No	No	No	No	No
No	1	0	0	0	I can't decide	1	1	0	0	2	2	Every 3-5 months	No	No	Yes	Yes	1	No	No	No	No	Yes	Yes	Yes	No	No	0.5	5.5	Low adherence	Poor	Sometimes	Uncertain	Possible	Never	1 or 2	Never	Never	Never	Never	Never	Never	Never	Never	0	No	No	No	No	No
No	0	0	0	0	Never	1	1	0	0	1	1	Every 6 or more months	No	No	No	No	1	No	No	No	No	No	No	Yes	No	No	1	8	High Adeherence	medium/high	Never	A lot	Easy	Never	1 or 2	Never	Never	Never	Never	Never	Never	Never	Never	0	No	No	No	No	No
No	0	0	1	0	I can't decide	1	1	0	0	5	3	Monthly	No	No	No	No	1	No	No	No	No	No	No	Yes	No	No	1	8	High Adeherence	medium/high	Never	A lot	Very easy	2 to 4 times a month	3 or 4	Never	Never	Never	Never	Never	Never	Never	Never	3	No	No	No	yes	No
No	0	0	0	0	Never	1	1	0	0	4	2	Every two month	No	No	No	No	0	No	No	No	No	No	No	No	No	No	1	7	Medium Aherence	medium/high	Never	Some	Easy	Never	1 or 2	Never	Never	Never	Never	Never	Never	Never	Never	0	No	No	No	No	No
No	0	0	0	0	Never	1	1	0	0	1	2	Every 3-5 months	No	No	No	No	0	No	No	No	No	No	No	No	No	No	1	7	Medium Aherence	medium/high	Never	Some	Easy	Monthly/less	3 or 4	Never	Never	Never	Never	Never	Never	Never	Never	2	No	No	No	No	No
No	0	0	0	0	Never	1	1	0	0	2	3	Every 3-5 months	No	No	No	No	1	No	No	No	No	No	No	Yes	No	No	0.75	7.75	Medium Aherence	medium/high	Rarely	Some	Easy	Never	1 or 2	Never	Never	Never	Never	Never	Never	Never	Never	0	No	No	No	No	No
No	0	0	0	0	I can't decide	1	1	0	0	1	2	Monthly	No	No	No	No	1	No	No	No	No	No	No	Yes	No	No	0.75	7.75	Medium Aherence	medium/high	Rarely	A lot	Easy	Never	1 or 2	Never	Never	Never	Never	Never	Never	Never	Never	0	No	No	No	No	No
No	0	0	0	0	I can't decide	1	1	0	0	2	2	Every two month	No	No	No	No	1	No	No	No	No	No	No	Yes	No	No	0.75	7.75	Medium Aherence	medium/high	Rarely	Little	Possible	Never	1 or 2	Never	Never	Never	Never	Never	Never	Never	Never	0	No	No	No	No	No
No	0	0	0	0	Never	1	1	0	0	2	2	Every 3-5 months	No	No	No	No	1	No	No	No	No	No	No	Yes	No	No	0.75	7.75	Medium Aherence	medium/high	Rarely	Some	Easy	Never	1 or 2	Never	Never	Never	Never	Never	Never	Never	Never	0	No	No	No	No	No
No	0	0	0	0	Never	3	1	0	1	1	1	Every 3-5 months	No	No	No	No	0	No	No	No	No	No	No	No	No	No	1	7	Medium Aherence	medium/high	Never	Little	Easy	Never	1 or 2	Never	Never	Never	Never	Never	Never	Never	Never	0	No	No	No	No	No
No	0	0	0	0	Never	1	1	0	0	1	1	Every 6 or more months	No	No	No	No	1	No	No	No	No	No	No	Yes	No	No	1	8	High Adeherence	medium/high	Never	Little	Possible	2 to 4 times a month	3 or 4	Never	Never	Never	Never	Never	Never	Never	Never	3	No	No	No	yes	No
Yes	1	1	1	1	Most likely	1	1	0	0	2	2	Every two month	No	No	No	No	0	Yes	No	No	No	No	No	No	Yes	No	0.75	5.75	Low adherence	Poor	Rarely	Some	Possible	Monthly/less	3 or 4	Never	less than monthly	less than monthly	less than monthly	monthly	monthly	Yes within the last year	Yes within the last year	17	Yes	Yes	Yes	No	Yes
No	0	0	0	0	Never	2	0	1	0	2	1	Monthly	No	No	No	No	1	No	No	No	No	No	No	Yes	No	No	0.75	7.75	Medium Aherence	medium/high	Rarely	A lot	Very easy	Monthly/less	3 or 4	Never	Never	Never	Never	Never	Never	Never	Never	2	No	No	No	No	No
No	0	0	0	0	Never	1	1	0	0	1	1	Every 6 or more months	No	No	No	No	0	No	No	No	No	No	No	No	No	No	1	7	Medium Aherence	medium/high	Never	Some	Possible	Never	1 or 2	Never	Never	Never	Never	Never	Never	Never	Never	0	No	No	No	No	No
No	0	0	0	0	Never	1	1	0	0	1	1	Every 3-5 months	No	No	No	No	0	No	No	No	No	No	No	No	No	No	1	7	Medium Aherence	medium/high	Never	Some	Possible	Never	1 or 2	Never	Never	Never	Never	Never	Never	Never	Never	0	No	No	No	No	No
No	0	0	0	0		1	1	0	0	2	1	Every two/three weeks	No	No	No	No	0	No	No	No	No	No	No	No	No	No	0.75	6.75	Medium Aherence	medium/high	Rarely	A lot	Easy	Never	1 or 2	Never	Never	Never	Never	Never	Never	Never	Never	0	No	No	No	No	No
No	0	0	0	0	I can't decide	3	1	1	0	2	4	Every two month	Yes	No	No	No	1	No	Yes	Yes	No	No	No	Yes	No	Yes	0.5	5.5	Low adherence	Poor	Sometimes	A lot	Easy	Never	1 or 2	Never	Never	Never	Never	Never	Never	Never	Never	0	No	No	No	No	No
No	0	0	0	0	Less likely	1	1	0	0	1	2	Every 3-5 months	No	No	No	No	1	No	No	No	No	No	No	Yes	No	No	1	8	High Adeherence	medium/high	Never	Uncertain	Difficult	2 to 3 times a week	3 or 4	less than monthly	less than monthly	less than monthly	less than monthly	less than monthly	less than monthly	Never	Never	10	Yes	No	No	yes	No
Yes	0	0	1	1	Never	1	1	0	0	4	3	Every two month	No	No	No	No	1	No	Yes	No	No	No	No	Yes	No	Yes	1	7	Medium Aherence	medium/high	Never	A lot	Easy	Monthly/less	3 or 4	Never	Never	Never	Never	Never	Never	Never	Never	2	No	No	No	No	No
No	0	0	0	0	Never	1	1	0	0	2	2	Every 3-5 months	No	No	No	No	1	No	No	No	No	No	No	Yes	No	No	1	8	High Adeherence	medium/high	Never	A lot	Easy	Never	1 or 2	Never	Never	Never	Never	Never	Never	Never	Never	0	No	No	No	No	No
No	0	0	0	0	Never	1	1	0	0	2	1	Monthly	No	No	No	No	1	No	No	No	No	No	No	Yes	No	No	1	8	High Adeherence	medium/high	Never	A lot	Very easy	Monthly/less	10 or above	Never	Never	Never	Never	Never	Never	Never	Never	5	No	No	No	No	No
No	1	0	0	0	Likely	1	1	0	0	1	1	Every two month	No	No	No	No	0	No	No	No	No	No	No	No	No	No	0.75	6.75	Medium Aherence	medium/high	Rarely	Some	Easy	2 to 4 times a month	7 or 9	less than monthly	monthly	less than monthly	monthly	monthly	monthly	Yes, but not within the last year	Yes, but not within the last year	19	Yes	Yes	Yes	yes	Yes
No	0	0	0	0	I can't decide	2	0	1	0	2	1	Monthly	No	No	No	No	1	No	No	No	No	No	No	Yes	No	No	1	8	High Adeherence	medium/high	Never	A lot	Difficult	Never	1 or 2	Never	Never	Never	Never	Never	Never	Never	Never	0	No	No	No	No	No
No	0	0	0	0	Never	1	1	0	0	2	2	Monthly	No	No	No	No	1	No	No	No	No	No	No	Yes	No	No	0.5	7.5	Medium Aherence	medium/high	Sometimes	A lot	Easy	Monthly/less	3 or 4	less than monthly	Never	Never	Never	Never	Never	Never	Never	3	No	No	No	No	No
No	0	0	0	0	I can't decide	1	1	0	0	2	2	Every two month	No	No	No	No	0	No	No	No	No	No	No	No	No	No	1	7	Medium Aherence	medium/high	Never	A lot	Easy	Monthly/less	3 or 4	Never	Never	Never	Never	Never	Never	Never	Yes, but not within the last year	4	No	No	No	No	Yes
No	1	0	0	1	Likely	1	1	0	0	1	1	Monthly	No	No	No	No	0	No	No	No	No	No	No	No	No	No	0.75	6.75	Medium Aherence	medium/high	Rarely	Some	Possible	Never	1 or 2	Never	Never	Never	Never	Never	Never	Never	Never	0	No	No	No	No	No
No	0	0	0	0	I can't decide	3	1	1	0	3	6	Every two month	No	No	No	No	1	No	No	No	No	No	No	Yes	No	No	0.75	7.75	Medium Aherence	medium/high	Rarely	Some	Possible	Never	1 or 2	Never	Never	Never	Never	Never	Never	Never	Never	0	No	No	No	No	No
No	0	0	0	0	I can't decide	1	1	0	0	1	1	Every 6 or more months	No	Yes	No	Yes	1	No	Yes	No	Yes	No	Yes	Yes	No	Yes	0.75	4.75	Low adherence	Poor	Rarely	Little	Possible	Never	1 or 2	Never	Never	Never	Never	Never	Never	Never	Never	0	No	No	No	No	No
No	0	0	0	0	Never	1	1	0	0	2	2	Every two month	No	No	No	No	1	No	No	No	No	No	No	Yes	No	No	0.75	7.75	Medium Aherence	medium/high	Rarely	Uncertain	Easy	Never	1 or 2	Never	Never	Never	Never	Never	Never	Never	Never	0	No	No	No	No	No
No	0	0	0	0	Less likely	1	1	0	0	2	4	Every 3-5 months	No	No	No	No	1	No	No	No	No	No	No	Yes	No	No	0.75	7.75	Medium Aherence	medium/high	Rarely	A lot	Difficult	Never	1 or 2	Never	Never	Never	Never	Never	Never	Never	Never	0	No	No	No	No	No
No	0	0	0	0	Never	1	1	0	0	2	1	Every 3-5 months	No	No	No	No	0	No	No	No	No	No	No	No	No	No	1	7	Medium Aherence	medium/high	Never	Some	Possible	Never	1 or 2	Never	Never	Never	Never	Never	Never	Never	Never	0	No	No	No	No	No
No	0	0	0	0	Most likely	1	1	0	0	2	2	Every 3-5 months	No	No	No	No	1	No	No	No	No	No	No	Yes	No	No	0.75	7.75	Medium Aherence	medium/high	Rarely	A lot	Very easy	4 or more times	10 or above	Never	Never	Never	Never	Never	Never	Never	Yes, but not within the last year	10	Yes	No	No	yes	No
No	1	0	0	0	Less likely	2	0	1	0	2	1	Monthly	No	No	No	No	1	No	No	No	No	No	No	Yes	No	No	0.75	7.75	Medium Aherence	medium/high	Rarely	A lot	Possible	Monthly/less	1 or 2	Never	Never	Never	Never	Never	Never	Never	Never	1	No	No	No	No	No
Yes	1	1	0	1	Most likely	1	1	0	0	1	1	Every 3-5 months	No	No	No	No	0	No	No	No	No	No	No	No	No	No	0.5	6.5	Medium Aherence	medium/high	Sometimes	Some	Easy	2 to 4 times a month	7 or 9	less than monthly	less than monthly	less than monthly	less than monthly	monthly	less than monthly	Yes, but not within the last year	Yes, but not within the last year	16	Yes	Yes	Yes	yes	No
Yes	1	1	0	1	Most likely	1	1	0	0	1	1	Every 3-5 months	No	No	No	No	1	No	No	No	No	No	No	Yes	No	No	0.5	7.5	Medium Aherence	medium/high	Sometimes	Some	Possible	2 to 4 times a month	5 or 6	less than monthly	monthly	less than monthly	less than monthly	less than monthly	monthly	Yes, but not within the last year	Yes within the last year	18	Yes	Yes	Yes	yes	Yes
No	0	0	0	0	Never	1	1	0	0	2	1	Monthly	No	No	No	No	1	No	No	No	No	No	No	Yes	No	No	1	8	High Adeherence	medium/high	Never	A lot	Very easy	Monthly/less	3 or 4	Never	Never	Never	Never	Never	Never	Never	Never	2	No	No	No	No	No
Yes	1	0	0	0		3	0	0	1	2	2	Every two month	No	No	No	No	1	No	No	No	No	No	No	Yes	No	No	1	8	High Adeherence	medium/high	Never	A lot	Very easy	Never	1 or 2	Never	Never	Never	Never	Never	Never	Never	Never	0	No	No	No	No	No
No	1	0	0	1	Likely	1	1	0	0	1	1	Every 3-5 months	No	No	Yes	Yes	0	Yes	Yes	No	No	Yes	Yes	No	Yes	Yes	0.25	2.25	Low adherence	Poor	Mostly	Little	Difficult	2 to 3 times a week	10 or above	monthly	monthly	monthly	monthly	monthly	weekly	Yes within the last year	Yes within the last year	28	Yes	Yes	Yes	yes	Yes
No	0	0	0	0	Less likely	1	1	0	0	2	3	Every 3-5 months	No	No	No	No	1	No	No	No	No	No	No	Yes	No	No	0.5	7.5	Medium Aherence	medium/high	Sometimes	Some	Possible	Never	1 or 2	Never	Never	Never	Never	Never	Never	Never	Never	0	No	No	No	No	No
No	0	0	0	0	Never	1	1	0	0	2	2	Monthly	No	No	No	No	1	No	No	No	No	No	No	Yes	No	No	0.75	7.75	Medium Aherence	medium/high	Rarely	A lot	Very easy	Monthly/less	10 or above	Never	Never	Never	Never	Never	Never	Never	Never	5	No	No	No	No	No
No	0	0	0	0	I can't decide	3	1	0	1	4	3	Every two month	No	No	No	No	1	No	No	No	No	No	No	Yes	No	No	1	8	High Adeherence	medium/high	Never	A lot	Very easy	2 to 4 times a month	3 or 4	Never	Never	Never	Never	Never	Never	Never	Yes within the last year	7	No	No	No	yes	No
No	0	0	0	0	Never	3	1	0	1	4	3	Monthly	No	No	No	No	1	No	No	No	No	No	No	Yes	No	No	1	8	High Adeherence	medium/high	Never	Some	Possible	Never	1 or 2	Never	Never	Never	Never	Never	Never	Never	Never	0	No	No	No	No	No
No	0	0	0	0	Never	1	1	0	0	1	1	Every 6 or more months	No	No	No	No	1	No	No	No	No	No	No	Yes	No	No	1	8	High Adeherence	medium/high	Never	Some	Easy	Never	1 or 2	Never	Never	Never	Never	Never	Never	Never	Never	0	No	No	No	No	No
No	0	0	0	0	I can't decide	1	1	0	0	3	4	Every 3-5 months	Yes	No	No	No	1	No	No	Yes	No	No	No	Yes	No	No	0.75	6.75	Medium Aherence	medium/high	Rarely	A lot	Very easy	2 to 4 times a month	1 or 2	Never	Never	Never	Never	Never	Never	Never	Never	2	No	No	No	yes	No
No	0	0	0	0	Never	1	1	0	0	2	1	Every two month	Yes	No	Yes	No	0	Yes	Yes	Yes	No	Yes	No	No	Yes	Yes	0.5	2.5	Low adherence	Poor	Sometimes	Some	Easy	Never	1 or 2	Never	Never	Never	Never	Never	Never	Never	Never	0	No	No	No	No	No
No	0	0	0	0	Never	1	1	0	0	3	2	Every 3-5 months	No	No	No	No	1	No	No	No	No	No	No	Yes	No	No	1	8	High Adeherence	medium/high	Never	A lot	Easy	Monthly/less	3 or 4	Never	Never	Never	Never	Never	Never	Never	Never	2	No	No	No	No	No
Yes	0	0	0	0	I can't decide	3	1	1	0	7	5	Monthly	No	No	No	No	1	No	No	No	No	No	No	Yes	No	No	1	8	High Adeherence	medium/high	Never	A lot	Easy	Never	1 or 2	Never	Never	Never	Never	Never	Never	Never	Never	0	No	No	No	No	No
No	0	0	0	0	Likely	1	1	0	0	2	4	Monthly	No	No	No	No	0	No	Yes	No	No	No	No	No	No	Yes	1	6	Medium Aherence	medium/high	Never	A lot	Easy	Never	1 or 2	Never	Never	Never	Never	Never	Never	Never	Never	0	No	No	No	No	No
No	0	0	0	0	Never	1	1	0	0	1	1	Every 6 or more months	No	No	No	No	1	No	No	No	No	No	No	Yes	No	No	1	8	High Adeherence	medium/high	Never	A lot	Possible	Monthly/less	3 or 4	Never	Never	Never	Never	Never	Never	Never	Never	2	No	No	No	No	No
No	0	0	0	1	Never	1	1	0	0	1	1	Every two month	No	No	No	No	1	No	No	No	No	No	No	Yes	No	No	0.75	7.75	Medium Aherence	medium/high	Rarely	Some	Easy	Monthly/less	1 or 2	less than monthly	Never	Never	Never	Never	Never	Never	Never	2	No	No	No	No	No
No	0	0	0	0	Never	1	1	0	0	1	1	Every 6 or more months	No	No	No	No	1	No	No	No	No	No	No	Yes	No	No	1	8	High Adeherence	medium/high	Never	A lot	Easy	Never	1 or 2	Never	Never	Never	Never	Never	Never	Never	Never	0	No	No	No	No	No
No	0	0	0	0	Never	2	0	1	0	2	1	Monthly	No	No	No	No	1	No	Yes	No	No	No	No	Yes	No	Yes	1	7	Medium Aherence	medium/high	Never	A lot	Easy	Monthly/less	10 or above	Never	Never	Never	Never	Never	Never	Never	Never	5	No	No	No	No	No
No	0	0	0	0	Never	1	1	0	0	1	1	Every 3-5 months	No	No	No	No	1	No	No	No	No	No	No	Yes	No	No	1	8	High Adeherence	medium/high	Never	A lot	Easy	Never	1 or 2	Never	Never	Never	Never	Never	Never	Never	Never	0	No	No	No	No	No
No	1	0	0	0	I can't decide	3	1	1	0	3	4	Every two month	No	No	No	No	1	No	No	No	No	No	No	Yes	No	No	1	8	High Adeherence	medium/high	Never	A lot	Very easy	Never	1 or 2	Never	Never	Never	Never	Never	Never	Never	Never	0	No	No	No	No	No
No	0	0	0	0	Never	1	1	0	0	2	1	Monthly	No	No	No	No	1	No	No	No	No	No	No	Yes	No	No	1	8	High Adeherence	medium/high	Never	Some	Easy	Monthly/less	3 or 4	Never	Never	Never	Never	Never	Never	Never	Never	2	No	No	No	No	No
No	0	0	0	0	Never	1	1	0	0	4	2	Monthly	No	No	No	No	1	No	No	No	No	No	No	Yes	No	No	1	8	High Adeherence	medium/high	Never	A lot	Very easy	Monthly/less	10 or above	Never	Never	Never	Never	Never	Never	Never	Never	5	No	No	No	No	No
No	1	0	0	0	Most likely	1	1	0	0	2	2	Every two month	No	No	No	No	1	No	Yes	No	No	No	No	Yes	No	Yes	0.75	6.75	Medium Aherence	medium/high	Rarely	A lot	Possible	Monthly/less	3 or 4	Never	Never	Never	Never	less than monthly	Never	Never	Yes, but not within the last year	5	No	No	No	No	No
No	0	0	0	0	I can't decide	1	1	0	0	2	2	Every two month	No	No	No	No	1	No	No	No	No	No	No	Yes	No	No	0.75	7.75	Medium Aherence	medium/high	Rarely	Uncertain	Possible	Never	1 or 2	Never	Never	Never	Never	Never	Never	Never	Never	0	No	No	No	No	No
No	0	0	0	0	I can't decide	1	1	0	0	2	6	Every two month	Yes	No	Yes	No	1	No	Yes	Yes	No	Yes	No	Yes	No	Yes	0.25	4.25	Low adherence	Poor	Mostly	Uncertain	Possible	Never	1 or 2	Never	Never	Never	Never	Never	Never	Never	Never	0	No	No	No	No	No
No	0	0	0	0	Never	1	1	0	0	1	1	Every 3-5 months	Yes	No	No	No	1	No	Yes	Yes	No	No	No	Yes	No	Yes	1	6	Medium Aherence	medium/high	Never	None	Possible	Never	1 or 2	Never	Never	Never	Never	Never	Never	Never	Never	0	No	No	No	No	No
No	0	0	0	0	Never	1	1	0	0	2	2	Every two month	No	No	No	No	1	No	Yes	No	No	No	No	Yes	No	Yes	0.75	6.75	Medium Aherence	medium/high	Rarely	A lot	Easy	Monthly/less	3 or 4	Never	Never	Never	Never	Never	Never	Never	Never	2	No	No	No	No	No
Yes	0	0	1	1	I can't decide	3	0	0	1	2	1	Monthly	No	No	No	No	1	No	No	No	No	No	No	Yes	No	No	0	7	Medium Aherence	medium/high	Always	Some	Easy	2 to 3 times a week	5 or 6	Never	Never	Never	Never	Never	Never	Never	Never	5	No	No	No	yes	No
No	0	0	0	0	I can't decide	1	1	0	0	2	2	Every two month	No	No	No	No	1	No	No	No	No	No	No	Yes	No	No	1	8	High Adeherence	medium/high	Never	Some	Easy	Never	1 or 2	Never	Never	Never	Never	Never	Never	Never	Never	0	No	No	No	No	No
No	0	0	0	0	Never	1	1	0	0	4	3	Every two/three weeks	No	No	No	No	1	No	No	No	No	No	No	Yes	No	No	1	8	High Adeherence	medium/high	Never	A lot	Very easy	2 to 4 times a month	3 or 4	Never	Never	Never	Never	Never	Never	Never	Never	3	No	No	No	yes	No
No						1	1	0	0	2	2	Every 3-5 months	No	No	No	No	1	No	No	No	No	No	No	Yes	No	No	1	8	High Adeherence	medium/high	Never	Some	Easy	Never	1 or 2	Never	Never	Never	Never	Never	Never	Never	Never	0	No	No	No	No	No
No	0	0	0	0	Never	1	1	0	0	1	1	Every 3-5 months	No	No	No	No	1	No	No	No	No	No	No	Yes	No	No	1	8	High Adeherence	medium/high	Never	A lot	Easy	Never	1 or 2	Never	Never	Never	Never	Never	Never	Never	Never	0	No	No	No	No	No
No	0	0	0	0	Never	1	1	0	0	1	1	Every 3-5 months	No	No	No	No	1	No	No	No	No	No	No	Yes	No	No	1	8	High Adeherence	medium/high	Never	Some	Easy	Never	1 or 2	Never	Never	Never	Never	Never	Never	Never	Never	0	No	No	No	No	No
No	0	0	0	0	I can't decide	1	1	0	0	1	1	Every two month	No	No	No	No	1	No	No	No	No	No	No	Yes	No	No	0.75	7.75	Medium Aherence	medium/high	Rarely	Some	Possible	Never	1 or 2	Never	Never	Never	Never	Never	Never	Never	Never	0	No	No	No	No	No
No	1	0	0	0	Never	3	1	1	0	2	3	Monthly	No	No	No	No	1	No	No	No	No	No	No	Yes	No	No	1	8	High Adeherence	medium/high	Never	Some	Easy	Never	1 or 2	Never	Never	Never	Never	Never	Never	Never	Never	0	No	No	No	No	No
No	0	0	0	0	Never	1	1	0	0	1	1	Every 6 or more months	No	No	No	No	1	No	No	No	No	No	No	Yes	No	No	1	8	High Adeherence	medium/high	Never	A lot	Easy	Never	1 or 2	Never	Never	Never	Never	Never	Never	Never	Never	0	No	No	No	No	No
No	0	0	0	0	Never	1	1	0	0	4	2	Monthly	Yes	No	No	No	1	No	No	Yes	No	No	No	Yes	No	No	0.5	6.5	Medium Aherence	medium/high	Sometimes	Some	Easy	Never	1 or 2	Never	Never	Never	Never	Never	Never	Never	Never	0	No	No	No	No	No
No	0	0	0	0	I can't decide	1	1	0	0	1	3	Every two month	No	No	No	No	1	No	No	No	No	No	No	Yes	No	No	0.75	7.75	Medium Aherence	medium/high	Rarely	Some	Easy	Monthly/less	3 or 4	Never	Never	Never	Never	Never	Never	Never	Yes, but not within the last year	4	No	No	No	No	No
No	0	0	0	0	I can't decide	2	0	1	0	2	1	Monthly	No	No	No	No	1	No	No	No	No	No	No	Yes	No	No	0.75	7.75	Medium Aherence	medium/high	Rarely	Some	Possible	Never	1 or 2	Never	Never	Never	Never	Never	Never	Never	Never	0	No	No	No	No	No
No	0	0	0	0	Never	1	1	0	0	1	1	Every 6 or more months	Yes	Yes	No	No	1	No	No	Yes	Yes	No	No	Yes	No	No	1	6	Medium Aherence	medium/high	Never	A lot	Easy	Never	1 or 2	Never	Never	Never	Never	Never	Never	Never	Never	0	No	No	No	No	No
No	0	0	0	0	I can't decide	3	1	0	1	2	2	Monthly	No	No	No	No	1	No	No	No	No	No	No	Yes	No	No	1	8	High Adeherence	medium/high	Never	Some	Easy	Never	1 or 2	Never	Never	Never	Never	Never	Never	Never	Never	0	No	No	No	No	No
No	0	0	0	0	Never	1	1	0	0	2	2	Every two month	No	No	No	No	1	No	No	No	No	No	No	Yes	No	No	1	8	High Adeherence	medium/high	Never	A lot	Difficult	Never	1 or 2	Never	Never	Never	Never	Never	Never	Never	Never	0	No	No	No	No	No
No	0	0	0	0	Never	1	1	0	0	1	1	Every 6 or more months	No	No	No	No	1	No	No	No	No	No	No	Yes	No	No	1	8	High Adeherence	medium/high	Never	Some	Easy	Never	1 or 2	Never	Never	Never	Never	Never	Never	Never	Never	0	No	No	No	No	No
No	0	0	0	0	Never	1	1	0	0	1	2	Every 3-5 months	No	No	No	No	1	No	No	No	No	No	No	Yes	No	No	1	8	High Adeherence	medium/high	Never	Uncertain	Easy	2 to 4 times a month	3 or 4	less than monthly	Never	Never	Never	Never	Never	Never	Never	4	No	No	No	yes	No
No	0	0	0	0	Never	1	1	0	0	2	3	Every two month	No	No	No	No	1	No	No	No	No	No	No	Yes	No	No	0.75	7.75	Medium Aherence	medium/high	Rarely	A lot	Easy	Never	1 or 2	Never	Never	Never	Never	Never	Never	Never	Never	0	No	No	No	No	No
No					I can't decide	1	1	0	0	1	1	Every 3-5 months	No	No	No	No	0	No	No	No	No	No	No	No	No	No	0.75	6.75	Medium Aherence	medium/high	Rarely	None	Difficult	2 to 3 times a week	10 or above	monthly	monthly	less than monthly	less than monthly	less than monthly	Never	Never	Yes, but not within the last year	16	Yes	Yes	Yes	yes	Yes
No	0	0	1	0	Never	3	1	1	0	4	3	Every two/three weeks	Yes	No	Yes	No	1	Yes	Yes	Yes	No	Yes	No	Yes	Yes	Yes	0.5	3.5	Low adherence	Poor	Sometimes	Some	Possible	Never	1 or 2	Never	Never	Never	Never	Never	Never	Never	Never	0	No	No	No	No	No
No	0	0	0	0	Never	3	0	0	1	2	3	Every 3-5 months	No	No	No	No	0	No	No	No	No	No	No	No	No	No	1	7	Medium Aherence	medium/high	Never	Little	Possible	Never	1 or 2	Never	Never	Never	Never	Never	Never	Never	Never	0	No	No	No	No	No
Yes	0	0	0	0	I can't decide	1	1	0	0	2	1	weekly	No	No	No	No	0	No	No	No	No	No	No	No	No	No	1	7	Medium Aherence	medium/high	Never	Some	Possible	2 to 3 times a week	7 or 9	Never	Never	Never	Never	Never	Never	Never	Never	6	No	No	No	yes	No
No	1	0	0	0	Never	1	1	0	0	3	3	Monthly	No	No	No	No	1	No	No	No	No	No	No	Yes	No	No	0.75	7.75	Medium Aherence	medium/high	Rarely	Some	Easy	2 to 3 times a week	10 or above	Never	Never	Never	Never	Never	Never	Never	Yes, but not within the last year	9	Yes	No	No	yes	No
No	0	0	0	0	Never	1	1	0	0	2	2	Monthly	Yes	Yes	No	No	1	No	No	Yes	Yes	No	No	Yes	No	No	0.75	5.75	Low adherence	Poor	Rarely	A lot	Very easy	4 or more times	10 or above	Daily or almost daily	Never	Never	Never	Never	Never	Never	Never	12	Yes	No	No	yes	Yes
No	0	0	0	0	Never	1	1	0	0	2	1	Every two month	No	No	No	No	1	No	No	No	No	No	No	Yes	No	No	0.75	7.75	Medium Aherence	medium/high	Rarely	Some	Easy	Never	1 or 2	Never	Never	Never	Never	Never	Never	Never	Never	0	No	No	No	No	Yes
Yes	1	1	0	0	I can't decide	1	1	0	0	1	1	Every 3-5 months	No	No	No	No	0	No	No	No	No	No	No	No	No	No	0.75	6.75	Medium Aherence	medium/high	Rarely	Uncertain	Difficult	2 to 4 times a month	10 or above	monthly	monthly	monthly	less than monthly	less than monthly	less than monthly	Yes within the last year	Yes within the last year	23	Yes	Yes	Yes	yes	Yes
Yes	1	0	0	1	I can't decide	1	1	0	0	2	2	Every 3-5 months	Yes	No	No	No	1	No	Yes	Yes	No	No	No	Yes	No	Yes	0.25	5.25	Low adherence	Poor	Mostly	Uncertain	Difficult	2 to 4 times a month	5 or 6	monthly	less than monthly	Never	monthly	monthly	less than monthly	Yes, but not within the last year	Yes within the last year	18	Yes	Yes	Yes	yes	Yes
No	0	0	0	0	Never	2	0	1	0	2	1	Every two month	No	No	No	No	1	No	No	No	No	No	No	Yes	No	No	1	8	High Adeherence	medium/high	Never	A lot	Very easy	2 to 4 times a month	7 or 9	Never	Never	Never	Never	Never	Never	Never	Yes within the last year	9	Yes	No	No	yes	No
No	0	0	0	0	I can't decide	1	1	0	0	1	1	Every 3-5 months	No	No	No	No	1	No	No	No	No	No	No	Yes	No	No	1	8	High Adeherence	medium/high	Never	Uncertain	Possible	2 to 3 times a week	3 or 4	Never	less than monthly	monthly	monthly	monthly	monthly	Never	Yes, but not within the last year	15	Yes	Yes	No	yes	No
Yes	0	0	0	0	Never	1	1	0	0	10	5	Every two month	No	No	No	No	1	Yes	Yes	No	No	No	No	Yes	Yes	Yes	1	6	Medium Aherence	medium/high	Never	A lot	Difficult	4 or more times	10 or above	Never	Never	Never	Never	Never	Never	Never	Never	8	Yes	No	No	yes	No
Yes	1	1	0	1	Most likely	1	1	0	0	1	1	Every two month	No	No	No	No	1	No	No	No	No	No	No	Yes	No	No	0.5	7.5	Medium Aherence	medium/high	Sometimes	Little	Difficult	2 to 4 times a month	10 or above	monthly	monthly	less than monthly	less than monthly	monthly	monthly	Yes within the last year	Yes within the last year	24	Yes	Yes	Yes	yes	Yes
No	0	0	0	0	Never	1	1	0	0	3	2	Every two/three weeks	No	No	No	No	1	No	No	No	No	No	No	Yes	No	No	1	8	High Adeherence	medium/high	Never	Some	Easy	Never	1 or 2	Never	Never	Never	Never	Never	Never	Never	Never	0	No	No	No	No	No
No	1	0	0	0	I can't decide	1	1	0	0	3	2	Every two month	Yes	No	No	No	1	No	Yes	Yes	No	No	No	Yes	No	Yes	0.75	5.75	Low adherence	Poor	Rarely	A lot	Easy	2 to 3 times a week	3 or 4	Never	less than monthly	Never	Never	Never	Never	Yes, but not within the last year	Yes within the last year	11	Yes	No	No	yes	Yes
No	1	1	1	0		2	0	1	0	2	1	Monthly	No	No	No	No	1	No	No	No	No	No	No	Yes	No	No	0.75	7.75	Medium Aherence	medium/high	Rarely	Uncertain	Possible	Monthly/less	1 or 2	Never	Never	Never	Never	Never	Never	Never	Never	1	No	No	No	No	No
Yes	0	0	0	0	I can't decide	1	1	0	0	1	2	Every 3-5 months	No	No	No	No	1	Yes	No	No	No	No	No	Yes	Yes	No	0.75	6.75	Medium Aherence	medium/high	Rarely	None	Very difficult	4 or more times	10 or above	monthly	Never	Never	Never	Never	Never	Yes, but not within the last year	Yes, but not within the last year	14	Yes	No	No	yes	No
No	1	1	0	0	I can't decide	1	1	0	0	2	3	Every 3-5 months	Yes	Yes	No	Yes	1	Yes	Yes	Yes	Yes	No	Yes	Yes	Yes	Yes	0	2	Low adherence	Poor	Always	Some	Very difficult	Monthly/less	7 or 9	Never	Daily or almost daily	Never	Never	Never	monthly	Never	Yes within the last year	14	Yes	No	No	No	Yes
No	0	0	0	0	Never	1	1	0	0	1	1	Every 3-5 months	No	No	No	No	1	No	No	No	No	No	No	Yes	No	No	1	8	High Adeherence	medium/high	Never	A lot	Very easy	2 to 4 times a month	5 or 6	Never	Never	Never	Never	Never	Never	Never	Yes, but not within the last year	6	No	No	No	yes	No
No	0	0	0	0	Never	1	1	0	0	1	1	Every 6 or more months	No	No	No	No	1	No	No	No	No	No	No	Yes	No	No	1	8	High Adeherence	medium/high	Never	A lot	Possible	Never	1 or 2	Never	Never	Never	Never	Never	Never	Never	Never	0	No	No	No	No	No
No	0	0	0	0	Never	1	1	0	0	3	2	Every two month	No	No	No	No	0	No	No	No	No	No	No	No	No	No	1	7	Medium Aherence	medium/high	Never	Some	Possible	Never	1 or 2	Never	Never	Never	Never	Never	Never	Never	Never	0	No	No	No	No	No
Yes	1	1	1	1	Most likely	1	1	0	0	2	3	Monthly	No	No	No	No	1	No	No	No	No	No	No	Yes	No	No	1	8	High Adeherence	medium/high	Never	A lot	Very easy	Never	1 or 2	Never	Never	Never	Never	Never	Never	Never	Never	0	No	No	No	No	No
No	1	0	0	0	I can't decide	1	1	0	0	2	2	Every two month	No	No	No	No	1	No	No	No	No	No	No	Yes	No	No	0.75	7.75	Medium Aherence	medium/high	Rarely	A lot	Possible	Monthly/less	3 or 4	Never	Never	Never	Never	Never	Never	Never	Never	2	No	No	No	No	No
No	0	0	0	0	Never	1	1	0	0	2	1	Every two month	No	No	No	No	0	No	No	No	No	No	No	No	No	No	1	7	Medium Aherence	medium/high	Never	Some	Possible	Never	1 or 2	Never	Never	Never	Never	Never	Never	Never	Never	0	No	No	No	No	No
Yes	0	0	0	0	Less likely	1	1	0	0	1	1	Every 3-5 months	No	No	No	No	1	No	No	No	No	No	No	Yes	No	No	0.75	7.75	Medium Aherence	medium/high	Rarely	Uncertain	Possible	2 to 3 times a week	3 or 4	Never	less than monthly	Never	Never	Never	Never	Never	Yes within the last year	9	Yes	No	No	yes	No
Yes	1	0	1	0	I can't decide	1	1	0	0	2	2	Monthly	Yes	No	No	No	1	No	Yes	Yes	No	No	No	Yes	No	Yes	0.75	5.75	Low adherence	Poor	Rarely	Little	Easy	Never	1 or 2	Never	Never	Never	Never	Never	Never	Never	Never	0	No	No	No	No	No
Yes	0	1	0	0	Never	1	1	0	0	1	1	Every 3-5 months	No	No	No	No	1	No	No	No	No	No	No	Yes	No	No	1	8	High Adeherence	medium/high	Never	Little	Possible	2 to 4 times a month	3 or 4	Never	Never	Never	Never	Never	Never	Never	Never	3	No	No	No	yes	No
No	0	0	0	0	I can't decide	1	1	0	0	3	3	Every 3-5 months	Yes	Yes	No	No	1	No	No	Yes	Yes	No	No	Yes	No	No	0.75	5.75	Low adherence	Poor	Rarely	A lot	Easy	Never	1 or 2	Never	Never	Never	Never	Never	Never	Never	Never	0	No	No	No	No	No
No	1	0	0	0	I can't decide	3	1	0	1	2	4	Every two month	No	No	No	No	1	No	Yes	No	No	No	No	Yes	No	Yes	0.5	6.5	Medium Aherence	medium/high	Sometimes	Some	Possible	Never	1 or 2	Never	Never	Never	Never	Never	Never	Never	Never	0	No	No	No	No	No
No	0	0	0	0	I can't decide	2	0	1	0	2	1	Every 3-5 months	No	No	No	No	1	No	No	No	No	No	No	Yes	No	No	1	8	High Adeherence	medium/high	Never	Some	Possible	2 to 3 times a week	7 or 9	monthly	monthly	weekly	monthly	less than monthly	weekly	Yes within the last year	Yes within the last year	27	Yes	Yes	Yes	yes	No
Yes	1	1	0	1	Most likely	1	1	0	0	1	1	Every 3-5 months	Yes	Yes	Yes	Yes	1	Yes	Yes	Yes	Yes	Yes	Yes	Yes	Yes	Yes	0.25	1.25	Low adherence	Poor	Mostly	Little	Difficult	Monthly/less	10 or above	weekly	weekly	monthly	less than monthly	less than monthly	less than monthly	Yes within the last year	Yes within the last year	24	Yes	Yes	Yes	No	No
No	1	1	0	1	I can't decide	1	1	0	0	2	2	Every 3-5 months	Yes	No	Yes	No	1	No	No	Yes	No	Yes	No	Yes	No	No	0.75	5.75	Low adherence	Poor	Rarely	Some	Very difficult	Never	1 or 2	Never	Never	Never	Never	Never	Never	Never	Never	0	No	No	No	No	No
No	0	0	0	0	I can't decide	2	0	1	0	2	1	Every 3-5 months	No	No	No	No	1	No	No	No	No	No	No	Yes	No	No	1	8	High Adeherence	medium/high	Never	A lot	Very easy	Never	1 or 2	Never	Never	Never	Never	Never	Never	Never	Never	0	No	No	No	No	No
No	0	0	0	0	Never	1	1	0	0	4	3	Every two month	No	No	No	No	0	No	No	No	No	No	No	No	No	No	1	7	Medium Aherence	medium/high	Never	Some	Possible	Never	1 or 2	Never	Never	Never	Never	Never	Never	Never	Never	0	No	No	No	No	No
Yes	1	0	0	0	Likely	1	1	0	0	5	2	Monthly	No	No	No	No	1	No	No	No	No	No	No	Yes	No	No	1	8	High Adeherence	medium/high	Never	Little	Difficult	2 to 4 times a month	1 or 2	Never	Never	Never	Never	Never	Never	Never	Yes within the last year	6	No	No	No	yes	No
Yes	0	0	0	0	Never	1	1	0	0	5	3	Monthly	No	Yes	Yes	Yes	1	Yes	No	No	Yes	Yes	Yes	Yes	Yes	No	0.5	3.5	Low adherence	Poor	Sometimes	Some	Easy	4 or more times	10 or above	Daily or almost daily	Never	monthly	Daily or almost daily	weekly	Never	Never	Yes within the last year	25	Yes	Yes	Yes	yes	Yes
Yes	1	1	0	1	Most likely	1	1	0	0	1	1	Every two month	Yes	No	Yes	Yes	1	Yes	Yes	Yes	No	Yes	Yes	Yes	Yes	Yes	0.5	2.5	Low adherence	Poor	Sometimes	Little	Difficult	2 to 4 times a month	10 or above	less than monthly	less than monthly	monthly	monthly	monthly	monthly	Yes within the last year	Yes within the last year	24	Yes	Yes	Yes	yes	Yes
Yes	0	0	0	0		1	1	0	0	3	3	Every 3-5 months	Yes	No	Yes	No	1	Yes	Yes	Yes	No	Yes	No	Yes	Yes	Yes	0.5	3.5	Low adherence	Poor	Sometimes	A lot	Very easy	Never	1 or 2	Never	Never	Never	Never	Never	Never	Never	Never	0	No	No	No	No	No
No	0	1	0	0	Never	1	1	0	0	1	1	Every 6 or more months	No	No	Yes	Yes	1	Yes	Yes	No	No	Yes	Yes	Yes	Yes	Yes	0.5	3.5	Low adherence	Poor	Sometimes	Some	Possible	Monthly/less	1 or 2	Never	Never	Never	Never	Never	Never	Never	Never	1	No	No	No	No	No
No	0	0	0	0		1	1	0	0	2	2	Every 3-5 months	No	No	No	No	1	No	No	No	No	No	No	Yes	No	No	1	8	High Adeherence	medium/high	Never	Some	Easy	Never	1 or 2	Never	Never	Never	Never	Never	Never	Never	Never	0	No	No	No	No	No
No	0	0	0	0	Less likely	1	1	0	0	2	3	Every 3-5 months	No	No	No	No	1	No	No	No	No	No	No	Yes	No	No	0.75	7.75	Medium Aherence	medium/high	Rarely	Some	Possible	Never	1 or 2	Never	Never	Never	Never	Never	Never	Never	Never	0	No	No	No	No	No
Yes	1	0	0	0	Less likely	1	1	0	0	1	3	Every 3-5 months	No	No	No	No	1	No	No	No	No	No	No	Yes	No	No	0.75	7.75	Medium Aherence	medium/high	Rarely	Uncertain	Possible	Never	1 or 2	Never	Never	Never	Never	Never	Never	Never	Never	0	No	No	No	No	No
No	1	1	0	1	Likely	1	1	0	0	1	1	Every 3-5 months	No	No	No	No	0	No	No	No	No	No	No	No	No	No	0.75	6.75	Medium Aherence	medium/high	Rarely	Little	Possible	Monthly/less	7 or 9	less than monthly	less than monthly	less than monthly	less than monthly	less than monthly	less than monthly	Yes within the last year	Yes within the last year	18	Yes	Yes	Yes	No	No
No	0	0	0	0	Never	1	1	0	0	1	1	Every 3-5 months	No	No	No	No	0	No	No	No	No	No	No	No	No	No	1	7	Medium Aherence	medium/high	Never	A lot	Very easy	Monthly/less	1 or 2	Never	Never	Never	Never	Never	Never	Never	Never	1	No	No	No	No	Yes
No	1	1	0	1	Most likely	1	1	0	0	2	1	Monthly	No	Yes	Yes	Yes	1	Yes	Yes	No	Yes	Yes	Yes	Yes	Yes	Yes	0.75	2.75	Low adherence	Poor	Rarely	Some	Easy	Monthly/less	7 or 9	less than monthly	less than monthly	less than monthly	monthly	less than monthly	less than monthly	Yes within the last year	Yes within the last year	19	Yes	Yes	Yes	No	Yes
No	0	0	0	0	Never	1	1	0	0	2	2	Every 3-5 months	Yes	No	Yes	Yes	1	No	Yes	Yes	No	Yes	Yes	Yes	No	Yes	0.5	3.5	Low adherence	Poor	Sometimes	Little	Difficult	4 or more times	10 or above	Daily or almost daily	Never	Daily or almost daily	Daily or almost daily	Daily or almost daily	Never	Never	Yes, but not within the last year	26	Yes	Yes	Yes	yes	Yes
No	0	0	0	0	Never	1	1	0	0	4	4	Monthly	Yes	No	No	Yes	1	No	Yes	Yes	No	No	Yes	Yes	No	Yes	0.75	4.75	Low adherence	Poor	Rarely	A lot	Easy	4 or more times	3 or 4	Never	Never	Never	Never	Never	Never	Never	Yes, but not within the last year	7	No	No	No	yes	No
No	0	0	0	0	Never	1	1	0	0	4	2	Every two month	Yes	No	No	No	1	No	No	Yes	No	No	No	Yes	No	No	1	7	Medium Aherence	medium/high	Never	A lot	Possible	Never	1 or 2	Never	Never	Never	Never	Never	Never	Never	Never	0	No	No	No	No	No
No	1	0	0	0	Likely	2	0	1	0	2	1	Every 3-5 months	No	No	No	No	1	No	No	No	No	No	No	Yes	No	No	0.75	7.75	Medium Aherence	medium/high	Rarely	Little	Difficult	Never	1 or 2	Never	Never	Never	Never	Never	Never	Never	Never	0	No	No	No	No	No
Yes	0	1	0	1	Most likely	1	1	0	0	2	2	Every 3-5 months	No	No	No	No	0	No	No	No	No	No	No	No	No	No	0.75	6.75	Medium Aherence	medium/high	Rarely	Some	Possible	Never	1 or 2	Never	Never	Never	Never	Never	Never	Never	Never	0	No	No	No	No	No
No	0	0	0	0	I can't decide	1	1	0	0	2	3	weekly	No	No	No	No	1	No	No	No	No	No	No	Yes	No	No	0.75	7.75	Medium Aherence	medium/high	Rarely	Little	Possible	Monthly/less	3 or 4	Never	Never	Never	Never	Never	Never	Never	Yes, but not within the last year	4	No	No	No	No	No
No	1	0	0	0	Less likely	1	1	0	0	2	3	Every two month	No	No	No	No	1	No	No	No	No	No	No	Yes	No	No	1	8	High Adeherence	medium/high	Never	A lot	Easy	Never	1 or 2	Never	Never	Never	Never	Never	Never	Never	Never	0	No	No	No	No	No
No	0	0	0	0	Never	3	1	1	0	8	6	Every 3-5 months	No	No	No	No	1	No	Yes	No	No	No	No	Yes	No	Yes	1	7	Medium Aherence	medium/high	Never	A lot	Easy	4 or more times	10 or above	Daily or almost daily	Never	monthly	Never	monthly	monthly	Yes within the last year	Yes within the last year	26	Yes	Yes	Yes	yes	Yes
No	1	1	0	1	Most likely	1	1	0	0	1	1	Every 3-5 months	No	No	No	No	1	No	No	No	No	No	No	Yes	No	No	0.75	7.75	Medium Aherence	medium/high	Rarely	Uncertain	Possible	Monthly/less	7 or 9	less than monthly	less than monthly	less than monthly	less than monthly	monthly	less than monthly	Yes, but not within the last year	Yes, but not within the last year	15	Yes	Yes	No	No	No
No	0	0	0	0	Never	1	1	0	0	1	2	Every 3-5 months	No	No	No	No	0	No	No	No	No	No	No	No	No	No	1	7	Medium Aherence	medium/high	Never	Little	Easy	4 or more times	5 or 6	Daily or almost daily	Never	Never	Never	Never	Never	Never	Never	10	Yes	No	No	yes	No
Yes	0	1	0	0	Most likely	2	0	1	0	2	1	Every 3-5 months	No	No	No	No	1	No	Yes	No	No	No	No	Yes	No	Yes	1	7	Medium Aherence	medium/high	Never	Some	Possible	Never	1 or 2	Never	Never	Never	Never	Never	Never	Never	Never	0	No	No	No	No	No
Yes	1	1	1	0	I can't decide	3	1	1	0	2	2	Monthly	No	No	No	No	1	No	Yes	No	No	No	No	Yes	No	Yes	0.75	6.75	Medium Aherence	medium/high	Rarely	A lot	Easy	2 to 4 times a month	10 or above	less than monthly	less than monthly	less than monthly	Never	less than monthly	Never	Yes, but not within the last year	Yes, but not within the last year	14	Yes	No	No	yes	Yes
No	0	0	0	0	Never	1	1	0	0	5	4	Every two month	No	No	No	No	1	No	No	No	No	No	No	Yes	No	No	1	8	High Adeherence	medium/high	Never	Some	Possible	Never	1 or 2	Never	Never	Never	Never	Never	Never	Never	Never	0	No	No	No	No	No
No	1	1	0	1	Most likely	1	1	0	0	4	2	Every two month	No	No	No	No	1	No	No	No	No	No	No	Yes	No	No	1	8	High Adeherence	medium/high	Never	A lot	Very easy	Never	1 or 2	Never	Never	Never	Never	Never	Never	Never	Never	0	No	No	No	No	Yes
Yes	1	0	0	0	I can't decide	1	1	0	0	2	4	Every two month	Yes	No	No	No	1	No	Yes	Yes	No	No	No	Yes	No	Yes	0.25	5.25	Low adherence	Poor	Mostly	Uncertain	Difficult	Monthly/less	3 or 4	less than monthly	less than monthly	less than monthly	less than monthly	less than monthly	Never	Never	Yes, but not within the last year	9	Yes	No	No	No	No
Yes	1	0	1	1	Never	1	1	0	0	3	3	Every 3-5 months	Yes	No	No	No	1	No	Yes	Yes	No	No	No	Yes	No	Yes	0.5	5.5	Low adherence	Poor	Sometimes	A lot	Easy	Never	1 or 2	Never	Never	Never	Never	Never	Never	Never	Never	0	No	No	No	No	No
No	0	0	0	0	I can't decide	1	1	0	0	2	3	Every two month	No	No	No	No	1	No	Yes	No	No	No	No	Yes	No	Yes	0.75	6.75	Medium Aherence	medium/high	Rarely	Uncertain	Possible	Never	1 or 2	Never	Never	Never	Never	Never	Never	Never	Never	0	No	No	No	No	No
No	0	0	0	0	Never	1	1	0	0	1	1	Every 3-5 months	No	No	No	No	0	No	No	No	No	No	No	No	No	No	0.5	6.5	Medium Aherence	medium/high	Sometimes	Some	Difficult	Never	1 or 2	Never	Never	Never	Never	Never	Never	Never	Never	0	No	No	No	No	No
No	0	0	0	0	Less likely	1	1	0	0	3	4	Every 3-5 months	No	No	No	No	1	No	No	No	No	No	No	Yes	No	No	0.75	7.75	Medium Aherence	medium/high	Rarely	Some	Difficult	Never	1 or 2	Never	Never	Never	Never	Never	Never	Never	Never	0	No	No	No	No	No
No	0	0	0	0	I can't decide	2	0	1	0	2	2	Every 3-5 months	No	No	No	No	0	No	No	No	No	No	No	No	No	No	0.75	6.75	Medium Aherence	medium/high	Rarely	Little	Difficult	Never	1 or 2	Never	Never	Never	Never	Never	Never	Never	Never	0	No	No	No	No	No
No	1	1	0	1	Likely	1	1	0	0	2	4	Monthly	No	No	No	No	0	No	No	No	No	No	No	No	No	No	0.75	6.75	Medium Aherence	medium/high	Rarely	Uncertain	Possible	Never	1 or 2	Never	Never	Never	Never	Never	Never	Never	Never	0	No	No	No	No	No
Yes	1	1	0	1		2	0	1	0	2	1	Every two month	No	No	No	No	1	No	No	No	No	No	No	Yes	No	No	1	8	High Adeherence	medium/high	Never	A lot	Very easy	Monthly/less	3 or 4	Never	Never	Never	Never	Never	Never	Never	Yes within the last year	6	No	No	No	No	No
Yes	1	1	0	1	Most likely	1	1	0	0	1	1	Every 3-5 months	No	No	No	No	0	No	No	No	No	No	No	No	No	No	0.75	6.75	Medium Aherence	medium/high	Rarely	Some	Easy	2 to 4 times a month	10 or above	less than monthly	monthly	monthly	monthly	monthly	monthly	Yes within the last year	Yes within the last year	25	Yes	Yes	Yes	yes	Yes
No	0	0	0	0	Never	1	1	0	0	5	5	Every 3-5 months	No	No	No	No	1	No	No	No	No	No	No	Yes	No	No	0.75	7.75	Medium Aherence	medium/high	Rarely	A lot	Easy	4 or more times	10 or above	Never	Never	Never	Never	Never	Never	Never	Yes, but not within the last year	10	Yes	No	No	yes	No
Yes	0	0	0	0	Never	1	1	0	0	1	3	Every two month	No	No	No	Yes	1	No	No	No	No	No	Yes	Yes	No	No	0.75	6.75	Medium Aherence	medium/high	Rarely	Some	Easy	2 to 3 times a week	3 or 4	Never	Never	Never	Never	Never	Never	Never	Never	4	No	No	No	yes	No
No	1	0	0	0	Less likely	1	1	0	0	2	2	Every 3-5 months	Yes	Yes	Yes	Yes	1	Yes	Yes	Yes	Yes	Yes	Yes	Yes	Yes	Yes	0.25	1.25	Low adherence	Poor	Mostly	Some	Possible	2 to 3 times a week	10 or above	Never	less than monthly	less than monthly	less than monthly	less than monthly	monthly	Never	Yes, but not within the last year	15	Yes	Yes	No	yes	No
No	0	0	0	0	Never	2	0	1	0	2	1	Monthly	No	No	No	No	1	No	No	No	No	No	No	Yes	No	No	0.75	7.75	Medium Aherence	medium/high	Rarely	A lot	Possible	Monthly/less	3 or 4	less than monthly	Never	Never	Never	Never	Never	Never	Never	3	No	No	No	No	No
No	0	0	0	0	I can't decide	1	1	0	0	2	2	Every 3-5 months	No	Yes	No	No	1	No	Yes	No	Yes	No	No	Yes	No	Yes	0.75	5.75	Low adherence	Poor	Rarely	Little	Possible	2 to 3 times a week	3 or 4	weekly	weekly	Never	weekly	weekly	Never	Yes, but not within the last year	Yes within the last year	22	Yes	Yes	Yes	yes	No
Yes	1	1	0	1	I can't decide	2	0	1	0	2	1	Monthly	No	No	No	No	0	No	No	No	No	No	No	No	No	No	0.75	6.75	Medium Aherence	medium/high	Rarely	Some	Possible	Monthly/less	1 or 2	Never	less than monthly	less than monthly	less than monthly	less than monthly	monthly	Yes, but not within the last year	Yes, but not within the last year	11	Yes	No	No	No	No
No	0	0	0	0	Never	1	1	0	0	1	1	Every 3-5 months	No	No	No	No	1	No	No	No	No	No	No	Yes	No	No	1	8	High Adeherence	medium/high	Never	Some	Easy	Never	1 or 2	Never	Never	Never	Never	Never	Never	Never	Never	0	No	No	No	No	No
No	0	0	0	0	Never	2	0	1	0	2	1	Every two month	No	No	No	No	1	No	No	No	No	No	No	Yes	No	No	0.75	7.75	Medium Aherence	medium/high	Rarely	A lot	Very easy	Never	1 or 2	Never	Never	Never	Never	Never	Never	Never	Never	0	No	No	No	No	No
No	0	0	0	0	I can't decide	3	1	0	1	2	1	Monthly	No	No	No	No	1	Yes	No	No	No	No	No	Yes	Yes	No	0.5	6.5	Medium Aherence	medium/high	Sometimes	A lot	Easy	2 to 4 times a month	5 or 6	Never	Never	Never	Never	Never	Never	Never	Yes, but not within the last year	6	No	No	No	yes	No
No	0	0	0	0	Never	1	1	0	0	2	2	Every two month	No	No	No	No	1	No	No	No	No	No	No	Yes	No	No	1	8	High Adeherence	medium/high	Never	A lot	Possible	Never	1 or 2	Never	Never	Never	Never	Never	Never	Never	Never	0	No	No	No	No	No
No	1	0	0	1	I can't decide	1	1	0	0	4	4	Every 3-5 months	No	No	No	No	1	No	No	No	No	No	No	Yes	No	No	1	8	High Adeherence	medium/high	Never	A lot	Easy	2 to 4 times a month	7 or 9	monthly	Never	Never	Never	Never	Never	Never	Yes, but not within the last year	9	Yes	No	No	yes	No
No	0	0	0	0	I can't decide	1	1	0	0	2	1	Monthly	No	No	No	No	1	No	No	No	No	No	No	Yes	No	No	0.75	7.75	Medium Aherence	medium/high	Rarely	Some	Easy	2 to 4 times a month	7 or 9	Never	Never	Never	Never	Never	Never	Never	Never	5	No	No	No	yes	No
Yes	0	0	0	0	Never	3	0	1	1	4	2	Every two/three weeks	No	No	No	No	1	No	No	No	No	No	No	Yes	No	No	1	8	High Adeherence	medium/high	Never	A lot	Very easy	2 to 3 times a week	10 or above	monthly	Never	Never	Never	Never	Never	Never	Yes within the last year	13	Yes	No	No	yes	No
No	0	0	0	1	I can't decide	1	1	0	0	2	2	Every two month	Yes	Yes	Yes	Yes	1	Yes	Yes	Yes	Yes	Yes	Yes	Yes	Yes	Yes	0.5	1.5	Low adherence	Poor	Sometimes	Some	Possible	Never	1 or 2	Never	Never	Never	Never	Never	Never	Never	Never	0	No	No	No	No	No
Yes	1	1	0	0	I can't decide	2	0	1	0	2	1	Every two month	Yes	Yes	No	No	0	No	No	Yes	Yes	No	No	No	No	No	0.25	4.25	Low adherence	Poor	Mostly	A lot	Easy	2 to 4 times a month	3 or 4	Never	Never	Never	Never	Never	Never	Never	Never	3	No	No	No	yes	No
No	0	0	0	0	I can't decide	3	1	1	0	2	2	Monthly	No	No	No	No	1	No	No	No	No	No	No	Yes	No	No	0.75	7.75	Medium Aherence	medium/high	Rarely	Some	Easy	2 to 4 times a month	7 or 9	Never	Never	Never	Never	Never	Never	Never	Never	5	No	No	No	yes	No
Yes	1	1	0	1	Most likely	1	1	0	0	1	1	Monthly	No	No	No	No	0	No	No	No	No	No	No	No	No	No	0.75	6.75	Medium Aherence	medium/high	Rarely	Some	Possible	Monthly/less	5 or 6	Never	less than monthly	less than monthly	less than monthly	less than monthly	less than monthly	Yes within the last year	Yes within the last year	16	Yes	Yes	Yes	No	No
No	0	0	0	0	Never	1	1	0	0	6	6	Every two/three weeks	No	No	No	No	1	No	No	No	No	No	No	Yes	No	No	1	8	High Adeherence	medium/high	Never	Some	Easy	Monthly/less	3 or 4	Never	Never	Never	Never	Never	Never	Never	Never	2	No	No	No	No	No
No	0	0	0	0	I can't decide	1	1	0	0	2	3	Monthly	No	No	No	No	1	No	No	No	No	No	No	Yes	No	No	0.75	7.75	Medium Aherence	medium/high	Rarely	Uncertain	Possible	Never	1 or 2	Never	Never	Never	Never	Never	Never	Never	Never	0	No	No	No	No	No
No	0	0	0	0	Never	1	1	0	0	2	1	Every two/three weeks	No	No	No	No	1	No	Yes	No	No	No	No	Yes	No	Yes	1	7	Medium Aherence	medium/high	Never	A lot	Easy	Never	1 or 2	Never	Never	Never	Never	Never	Never	Never	Never	0	No	No	No	No	No
Yes	1	0	0	1	Most likely	1	1	0	0	2	2	Monthly	No	No	No	No	0	No	No	No	No	No	No	No	No	No	0.75	6.75	Medium Aherence	medium/high	Rarely	Uncertain	Possible	Monthly/less	3 or 4	less than monthly	less than monthly	less than monthly	less than monthly	less than monthly	less than monthly	Yes, but not within the last year	Yes, but not within the last year	12	Yes	No	No	No	No
No	1	0	0	0	I can't decide	1	1	0	0	2	3	Every 3-5 months	No	No	No	No	1	No	No	No	No	No	No	Yes	No	No	1	8	High Adeherence	medium/high	Never	Some	Possible	Monthly/less	3 or 4	Never	less than monthly	less than monthly	Never	Never	Never	Never	Never	4	No	No	No	No	No
No	0	0	0	0	Never	3	1	1	0	6	4	Every two month	No	No	No	No	0	No	No	No	No	No	No	No	No	No	0.75	6.75	Medium Aherence	medium/high	Rarely	Some	Possible	Never	1 or 2	Never	Never	Never	Never	Never	Never	Never	Never	0	No	No	No	No	No
No	1	0	0	0	Less likely	2	0	1	0	2	1	Every 3-5 months	No	No	No	No	1	No	No	No	No	No	No	Yes	No	No	0.75	7.75	Medium Aherence	medium/high	Rarely	Uncertain	Difficult	Monthly/less	7 or 9	less than monthly	less than monthly	monthly	less than monthly	less than monthly	less than monthly	Yes, but not within the last year	Yes, but not within the last year	15	Yes	Yes	No	No	No
No	0	0	0	0	Never	1	1	0	0	1	1	Every 3-5 months	No	No	No	No	1	No	No	No	No	No	No	Yes	No	No	1	8	High Adeherence	medium/high	Never	A lot	Easy	Monthly/less	3 or 4	Never	Never	Never	Never	Never	Never	Never	Never	2	No	No	No	No	No
No	0	0	0	0	Never	1	1	0	0	2	2	Monthly	No	No	No	No	1	No	No	No	No	No	No	Yes	No	No	0.75	7.75	Medium Aherence	medium/high	Rarely	Some	Easy	2 to 3 times a week	7 or 9	Never	Never	Never	Never	Never	Never	Never	Never	6	No	No	No	yes	No
No	0	0	0	0	Never	1	1	0	0	6	4	Every two month	No	No	No	No	1	No	No	No	No	No	No	Yes	No	No	1	8	High Adeherence	medium/high	Never	A lot	Very easy	Never	1 or 2	Never	Never	Never	Never	Never	Never	Never	Never	0	No	No	No	No	No
No	0	0	0	0	Never	1	1	0	0	5	3	Every 3-5 months	No	No	No	No	0	No	No	No	No	No	No	No	No	No	0.75	6.75	Medium Aherence	medium/high	Rarely	Little	Possible	2 to 3 times a week	1 or 2	weekly	weekly	Never	less than monthly	Never	Never	Never	Never	10	Yes	No	No	yes	No
No	1	0	0	0	Likely	1	1	0	0	2	2	Every 3-5 months	No	No	No	No	0	No	No	No	No	No	No	No	No	No	0.5	6.5	Medium Aherence	medium/high	Sometimes	Little	Difficult	Never	1 or 2	Never	Never	Never	Never	Never	Never	Never	Never	0	No	No	No	No	No
No	0	0	0	0	I can't decide	3	1	1	0	2	2	Monthly	No	No	No	No	0	No	No	No	No	No	No	No	No	No	0.75	6.75	Medium Aherence	medium/high	Rarely	A lot	Easy	2 to 3 times a week	10 or above	weekly	Never	Never	Never	Never	Never	Never	Yes, but not within the last year	12	Yes	No	No	yes	No
No	0	0	0	0	Never	1	1	0	0	2	2	Monthly	No	No	No	No	1	No	No	No	No	No	No	Yes	No	No	1	8	High Adeherence	medium/high	Never	Some	Easy	Never	1 or 2	Never	Never	Never	Never	Never	Never	Never	Never	0	No	No	No	No	No
No	0	0	0	0	Never	2	0	1	0	2	1	Monthly	No	No	No	No	1	No	Yes	No	No	No	No	Yes	No	Yes	0.75	6.75	Medium Aherence	medium/high	Rarely	A lot	Easy	Never	1 or 2	Never	Never	Never	Never	Never	Never	Never	Never	0	No	No	No	No	No
No	1	0	0	0	I can't decide	1	1	0	0	2	5	Monthly	No	No	No	No	1	No	Yes	No	No	No	No	Yes	No	Yes	0.25	6.25	Medium Aherence	medium/high	Mostly	Uncertain	Easy	Monthly/less	3 or 4	Never	less than monthly	Never	Never	Never	Never	Never	Yes, but not within the last year	5	No	No	No	No	No
Yes	0	0	1	0	I can't decide	1	1	0	0	2	2	Every two month	No	No	No	No	1	No	No	No	No	No	No	Yes	No	No	0.75	7.75	Medium Aherence	medium/high	Rarely	A lot	Possible	Never	1 or 2	Never	Never	Never	Never	Never	Never	Never	Never	0	No	No	No	No	No
No	0	0	0	0	I can't decide	2	0	1	0	2	1	Every two month	Yes	No	No	No	1	No	Yes	Yes	No	No	No	Yes	No	Yes	0.75	5.75	Low adherence	Poor	Rarely	A lot	Easy	4 or more times	1 or 2	Never	Never	Never	Never	Never	Never	Never	Yes within the last year	8	Yes	No	No	yes	No
No	0	0	0	0	I can't decide	1	1	0	0	2	2	Monthly	No	No	No	No	0	No	No	No	No	No	No	No	No	No	0.5	6.5	Medium Aherence	medium/high	Sometimes	Little	Difficult	Never	1 or 2	Never	Never	Never	Never	Never	Never	Never	Never	0	No	No	No	No	No
No	0	0	0	0	Never	3	1	1	0	5	3	Every 6 or more months	Yes	Yes	No	No	0	No	Yes	Yes	Yes	No	No	No	No	Yes	0.5	3.5	Low adherence	Poor	Sometimes	A lot	Difficult	2 to 4 times a month	7 or 9	Never	Never	Never	Never	weekly	weekly	Never	Yes, but not within the last year	13	Yes	No	No	yes	No
No	0	0	0	0	I can't decide	1	1	0	0	2	1	Monthly	No	No	No	No	1	No	No	No	No	No	No	Yes	No	No	0.75	7.75	Medium Aherence	medium/high	Rarely	Some	Possible	2 to 3 times a week	7 or 9	Never	Never	Never	Never	Never	Never	Never	Yes, but not within the last year	8	Yes	No	No	yes	No
No	0	0	0	0	Never	1	1	0	0	1	1	Every 6 or more months	No	No	No	No	1	No	No	No	No	No	No	Yes	No	No	1	8	High Adeherence	medium/high	Never	Little	Possible	Monthly/less	5 or 6	Never	Never	Never	Never	Never	Never	Never	Never	3	No	No	No	No	No
No	1	0	0	0	I can't decide	3	0	0	1	2	2	Every two month	No	No	No	No	1	No	No	No	No	No	No	Yes	No	No	0.5	7.5	Medium Aherence	medium/high	Sometimes	Some	Possible	Monthly/less	3 or 4	Never	Never	Never	Never	Never	Never	Never	Yes, but not within the last year	4	No	No	No	No	No
No	0	0	0	0	Never	1	1	0	0	2	2	Monthly	No	No	No	No	1	No	No	No	No	No	No	Yes	No	No	0.75	7.75	Medium Aherence	medium/high	Rarely	Some	Possible	2 to 4 times a month	5 or 6	Never	Never	Never	Never	Never	Never	Never	Never	4	No	No	No	yes	No
Yes	0	0	0	0	I can't decide	1	1	0	0	1	1	Every 6 or more months	No	Yes	No	No	1	No	No	No	Yes	No	No	Yes	No	No	1	7	Medium Aherence	medium/high	Never	Some	Possible	Never	1 or 2	Never	Never	Never	Never	Never	Never	Never	Never	0	No	No	No	No	No
Yes	0	1	1	1	I can't decide	1	1	0	0	2	3	Monthly	No	No	No	No	1	No	No	No	No	No	No	Yes	No	No	0.5	7.5	Medium Aherence	medium/high	Sometimes	Some	Easy	2 to 4 times a month	10 or above	Never	Never	Never	Never	Never	Never	Never	Yes, but not within the last year	8	Yes	No	No	yes	No
No	0	0	0	0	Less likely	1	1	0	0	2	2	Every 3-5 months	No	No	No	No	1	No	No	No	No	No	No	Yes	No	No	0.75	7.75	Medium Aherence	medium/high	Rarely	Some	Possible	Never	1 or 2	Never	Never	Never	Never	Never	Never	Never	Never	0	No	No	No	No	No
Yes	1	0	0	0	Never	1	1	0	0	1	2	Every 3-5 months	No	No	No	No	1	No	Yes	No	No	No	No	Yes	No	Yes	1	7	Medium Aherence	medium/high	Never	Uncertain	Possible	Never	1 or 2	Never	Never	Never	Never	Never	Never	Never	Never	0	No	No	No	No	No
Yes	0	0	0	0	Never	1	1	0	0	4	3	Every two/three weeks	No	No	No	No	1	No	No	No	No	No	No	Yes	No	No	1	8	High Adeherence	medium/high	Never	A lot	Easy	Monthly/less	10 or above	monthly	Never	Never	Never	Never	Never	Never	Never	7	No	No	No	No	No
No	0	0	0	0	Less likely	1	1	0	0	1	1	weekly	No	No	No	No	1	No	No	No	No	No	No	Yes	No	No	0.75	7.75	Medium Aherence	medium/high	Rarely	Little	Difficult	Never	1 or 2	Never	Never	Never	Never	Never	Never	Never	Never	0	No	No	No	No	No
No	0	0	0	0	Never	1	1	0	0	5	4	Monthly	Yes	Yes	No	No	1	No	No	Yes	Yes	No	No	Yes	No	No	0.5	5.5	Low adherence	Poor	Sometimes	A lot	Difficult	Monthly/less	3 or 4	Never	Never	Never	Never	Never	Never	Never	Yes within the last year	6	No	No	No	No	No
No	0	0	0	0	I can't decide	1	1	0	0	2	1	Monthly	No	No	No	No	1	No	No	No	No	No	No	Yes	No	No	0.75	7.75	Medium Aherence	medium/high	Rarely	Some	Easy	Monthly/less	3 or 4	Never	Never	Never	Never	Never	Never	Never	Never	2	No	No	No	No	No
No	0	0	0	0	Never	2	0	1	0	2	1	Monthly	Yes	No	No	Yes	1	No	No	Yes	No	No	Yes	Yes	No	No	0.5	5.5	Low adherence	Poor	Sometimes	Uncertain	Difficult	2 to 4 times a month	1 or 2	less than monthly	less than monthly	Never	Never	Never	Never	Never	Never	4	No	No	No	yes	No
No	0	0	0	0	Never	1	1	0	0	2	1	Monthly	No	No	No	No	1	No	No	No	No	No	No	Yes	No	No	0.5	7.5	Medium Aherence	medium/high	Sometimes	Some	Easy	2 to 3 times a week	10 or above	Never	Never	Never	Never	Never	Never	Never	Never	7	No	No	No	yes	No
No	0	0	0	0	Never	1	1	0	0	3	5	Monthly	Yes	No	Yes	Yes	1	Yes	Yes	Yes	No	Yes	Yes	Yes	Yes	Yes	0.5	2.5	Low adherence	Poor	Sometimes	Some	Possible	Never	1 or 2	Never	Never	Never	Never	Never	Never	Never	Never	0	No	No	No	No	No
No	0	0	0	0	I can't decide	1	1	0	0	2	3	Every two month	No	No	No	No	1	No	No	No	No	No	No	Yes	No	No	0.75	7.75	Medium Aherence	medium/high	Rarely	Some	Possible	2 to 3 times a week	10 or above	Never	Never	Never	Never	Never	Never	Yes, but not within the last year	Yes, but not within the last year	11	Yes	No	No	yes	No
No	0	0	0	0	Never	3	1	1	0	2	2	Every two/three weeks	No	No	No	No	1	No	No	No	No	No	No	Yes	No	No	1	8	High Adeherence	medium/high	Never	Some	Possible	Never	1 or 2	Never	Never	Never	Never	Never	Never	Never	Never	0	No	No	No	No	No
Yes	0	1	0	1		1	1	0	0	2	5	Monthly	Yes	No	Yes	No	1	No	No	Yes	No	Yes	No	Yes	No	No	0.5	5.5	Low adherence	Poor	Sometimes	Some	Difficult	Never	1 or 2	Never	Never	Never	Never	Never	Never	Never	Never	0	No	No	No	No	No
No	0	0	0	0	Never	1	1	0	0	1	1	Every 3-5 months	No	No	No	No	0	No	No	No	No	No	No	No	No	No	0.75	6.75	Medium Aherence	medium/high	Rarely	Some	Possible	2 to 4 times a month	1 or 2	Never	Never	Never	Never	Never	Never	Never	Never	2	No	No	No	yes	No
No	0	0	0	0	Never	1	1	0	0	2	2	Every 3-5 months	No	Yes	No	No	0	No	No	No	Yes	No	No	No	No	No	0.75	5.75	Low adherence	Poor	Rarely	Uncertain	Easy	Never	1 or 2	Never	Never	Never	Never	Never	Never	Never	Never	0	No	No	No	No	No
Yes	0	0	0	0	I can't decide	1	1	0	0	2	1	Monthly	No	No	Yes	No	1	No	No	No	No	Yes	No	Yes	No	No	0.5	6.5	Medium Aherence	medium/high	Sometimes	Some	Possible	2 to 4 times a month	10 or above	Never	Never	Never	Never	Never	Never	Yes, but not within the last year	Yes, but not within the last year	10	Yes	No	No	yes	No
No	0	0	0	0	Never	1	1	0	0	2	2	Every two month	No	Yes	Yes	No	0	No	Yes	No	Yes	Yes	No	No	No	Yes	0.5	3.5	Low adherence	Poor	Sometimes	A lot	Very easy	2 to 3 times a week	10 or above	Never	Never	Never	Never	Never	Never	Never	Yes, but not within the last year	9	Yes	No	No	yes	No
No	0	0	0	0	I can't decide	1	1	0	0	2	2	Monthly	No	No	No	No	1	No	No	No	No	No	No	Yes	No	No	0.75	7.75	Medium Aherence	medium/high	Rarely	Some	Easy	Never	1 or 2	Never	Never	Never	Never	Never	Never	Never	Never	0	No	No	No	No	No
No	0	0	0	0	I can't decide	1	1	0	0	1	1	Every 3-5 months	No	No	No	No	1	No	No	No	No	No	No	Yes	No	No	0.75	7.75	Medium Aherence	medium/high	Rarely	Uncertain	Possible	Never	1 or 2	Never	Never	Never	Never	Never	Never	Never	Never	0	No	No	No	No	No
No	0	0	0	1	Never	2	0	1	0	2	1	Every two month	No	No	No	No	1	No	Yes	No	No	No	No	Yes	No	Yes	1	7	Medium Aherence	medium/high	Never	A lot	Very easy	Monthly/less	5 or 6	Never	Never	Never	Never	Never	Never	Never	Never	3	No	No	No	No	No
No	0	1	0	1	Never	1	1	0	0	1	3	Every two month	No	No	No	No	1	No	No	No	No	No	No	Yes	No	No	1	8	High Adeherence	medium/high	Never	Some	Very easy	2 to 3 times a week	5 or 6	Never	weekly	Never	Never	Never	Never	Never	Yes within the last year	12	Yes	No	No	yes	No
Yes	1	1	0	1	Never	1	1	0	0	4	6	Every two month	Yes	No	No	No	1	No	No	Yes	No	No	No	Yes	No	No	0.5	6.5	Medium Aherence	medium/high	Sometimes	A lot	Easy	Never	1 or 2	Never	Never	Never	Never	Never	Never	Never	Never	0	No	No	No	No	No
Yes	0	0	0	0	Never	1	1	0	0	5	5	Every two month	No	No	No	No	0	No	No	No	No	No	No	No	No	No	1	7	Medium Aherence	medium/high	Never	A lot	Possible	Never	1 or 2	Never	Never	Never	Never	Never	Never	Never	Never	0	No	No	No	No	No
No	1	0	0	0	Less likely	2	0	1	0	2	1	Every 3-5 months	No	No	No	No	0	No	Yes	No	No	No	No	No	No	Yes	0.75	5.75	Low adherence	Poor	Rarely	Some	Possible	Never	1 or 2	Never	Never	Never	Never	Never	Never	Never	Never	0	No	No	No	No	No
No	0	0	0	0	Never	3	0	0	1	3	2	Every 3-5 months	No	No	No	No	0	No	No	No	No	No	No	No	No	No	1	7	Medium Aherence	medium/high	Never	Some	Possible	Never	1 or 2	Never	Never	Never	Never	Never	Never	Never	Never	0	No	No	No	No	No
No	1	0	0	0	I can't decide	1	1	0	0	3	2	Every two month	No	No	No	No	1	No	No	No	No	No	No	Yes	No	No	1	8	High Adeherence	medium/high	Never	A lot	Very easy	Never	1 or 2	Never	Never	Never	Never	Never	Never	Never	Never	0	No	No	No	No	No
No	0	0	0	0	I can't decide	3	1	0	1	2	2	Every two month	No	No	No	No	1	No	No	No	No	No	No	Yes	No	No	1	8	High Adeherence	medium/high	Never	A lot	Easy	2 to 4 times a month	10 or above	monthly	Never	Never	Never	Never	Never	Never	Yes within the last year	12	Yes	No	No	yes	No
No	0	0	0	0	Never	1	1	0	0	2	4	Every 3-5 months	No	No	No	No	1	No	No	No	No	No	No	Yes	No	No	0.75	7.75	Medium Aherence	medium/high	Rarely	Some	Easy	Never	1 or 2	Never	Never	Never	Never	Never	Never	Never	Never	0	No	No	No	No	No
No	0	0	0	0	Never	1	1	0	0	6	4	Every 3-5 months	No	No	No	No	0	No	No	No	No	No	No	No	No	No	1	7	Medium Aherence	medium/high	Never	A lot	Possible	Never	1 or 2	Never	Never	Never	Never	Never	Never	Never	Never	0	No	No	No	No	No
No	0	0	1	0	Never	1	1	0	0	8	6	Every two month	Yes	No	Yes	Yes	1	Yes	Yes	Yes	No	Yes	Yes	Yes	Yes	Yes	1	3	Low adherence	Poor	Never	Some	Easy	2 to 4 times a month	1 or 2	Never	Never	Never	Never	Never	Never	Never	Never	2	No	No	No	yes	No
No	0	0	0	0	Never	1	1	0	0	1	2	Every two month	Yes	No	No	Yes	1	No	Yes	Yes	No	No	Yes	Yes	No	Yes	0.75	4.75	Low adherence	Poor	Rarely	None	Difficult	Monthly/less	1 or 2	Never	Never	Never	Never	less than monthly	Never	Never	Yes, but not within the last year	4	No	No	No	No	No
Yes	0	0	0	0	Most likely	1	1	0	0	3	3	Every 3-5 months	Yes	No	No	Yes	1	Yes	Yes	Yes	No	No	Yes	Yes	Yes	Yes	0.75	3.75	Low adherence	Poor	Rarely	Little	Difficult	2 to 3 times a week	10 or above	monthly	Daily or almost daily	monthly	Daily or almost daily	Never	Never	Never	Never	19	Yes	Yes	Yes	yes	No
No	0	0	0	0	I can't decide	1	1	0	0	2	1	Monthly	Yes	No	No	Yes	1	No	No	Yes	No	No	Yes	Yes	No	No	0.5	5.5	Low adherence	Poor	Sometimes	Uncertain	Possible	2 to 4 times a month	3 or 4	Never	Never	Never	Never	Never	Never	Never	Never	3	No	No	No	yes	No
No	1	0	0	0	I can't decide	1	1	0	0	2	2	Every 3-5 months	No	No	No	No	1	No	No	No	No	No	No	Yes	No	No	0.5	7.5	Medium Aherence	medium/high	Sometimes	Some	Possible	Never	1 or 2	Never	Never	Never	Never	Never	Never	Never	Never	0	No	No	No	No	No
No	0	0	0	0	I can't decide	1	1	0	0	2	2	Monthly	No	No	No	No	1	No	No	No	No	No	No	Yes	No	No	0.5	7.5	Medium Aherence	medium/high	Sometimes	A lot	Easy	2 to 4 times a month	10 or above	Never	Never	Never	Never	Never	Never	Never	Yes, but not within the last year	8	Yes	No	No	yes	No
No	0	0	0	0	I can't decide	1	1	0	0	2	2	Monthly	No	No	No	No	1	No	No	No	No	No	No	Yes	No	No	0.5	7.5	Medium Aherence	medium/high	Sometimes	A lot	Easy	2 to 4 times a month	10 or above	Never	Never	Never	Never	Never	Never	Never	Yes, but not within the last year	8	Yes	No	No	yes	No
Yes	0	0	0	0	Never	1	1	0	0	3	3	Every two/three weeks	Yes	Yes	Yes	No	1	Yes	Yes	Yes	Yes	Yes	No	Yes	Yes	Yes	0.5	2.5	Low adherence	Poor	Sometimes	Uncertain	Possible	Never	1 or 2	Never	Never	Never	Never	Never	Never	Never	Never	0	No	No	No	No	No
No	0	0	0	0	I can't decide	1	1	0	0	1	1	Every 3-5 months	No	No	No	No	1	No	No	No	No	No	No	Yes	No	No	0.75	7.75	Medium Aherence	medium/high	Rarely	Some	Possible	Never	1 or 2	Never	Never	Never	Never	Never	Never	Never	Never	0	No	No	No	No	No
No	0	0	0	0	Never	1	1	0	0	5	4	Every two month	No	No	No	No	1	No	No	No	No	No	No	Yes	No	No	0.75	7.75	Medium Aherence	medium/high	Rarely	A lot	Easy	Monthly/less	1 or 2	Never	Never	Never	Never	Never	Never	Never	Never	1	No	No	No	No	No
Yes	0	0	0	0	Less likely	1	1	0	0	2	2	Every two month	No	No	No	No	1	No	No	No	No	No	No	Yes	No	No	1	8	High Adeherence	medium/high	Never	Some	Possible	Never	1 or 2	Never	Never	Never	Never	Never	Never	Never	Never	0	No	No	No	No	No
Yes	1	1	0	0	Never	2	0	1	0	2	1	Every two month	Yes	Yes	No	No	1	No	No	Yes	Yes	No	No	Yes	No	No	1	6	Medium Aherence	medium/high	Never	A lot	Difficult	Monthly/less	3 or 4	Never	Never	Never	Never	Never	Never	Never	Yes, but not within the last year	4	No	No	No	No	No
No	0	0	0	0	Never	1	1	0	0	2	3	Every 3-5 months	No	No	No	No	1	No	Yes	No	No	No	No	Yes	No	Yes	0.5	6.5	Medium Aherence	medium/high	Sometimes	Little	Possible	Monthly/less	1 or 2	Never	Never	Never	Never	Never	Never	Never	Never	1	No	No	No	No	No
No	0	0	0	0	Never	1	1	0	0	2	4	Monthly	No	No	No	No	0	No	No	No	No	No	No	No	No	No	1	7	Medium Aherence	medium/high	Never	Little	Difficult	Never	1 or 2	Never	Never	Never	Never	Never	Never	Never	Never	0	No	No	No	No	No
Yes	0	0	0	0	Never	1	1	0	0	3	3	Every two month	No	No	No	No	1	No	No	No	No	No	No	Yes	No	No	0.75	7.75	Medium Aherence	medium/high	Rarely	A lot	Easy	Monthly/less	3 or 4	Never	less than monthly	Never	Never	Never	Never	Never	Yes within the last year	7	No	No	No	No	No
No	1	0	0	0	I can't decide	1	1	0	0	2	3	Monthly	No	No	No	No	1	No	Yes	No	No	No	No	Yes	No	Yes	0.75	6.75	Medium Aherence	medium/high	Rarely	Some	Easy	Never	1 or 2	Never	Never	Never	Never	Never	Never	Never	Never	0	No	No	No	No	No
Yes	1	1	0	0		3	1	0	1	3	6	Monthly	No	No	No	No	1	No	No	No	No	No	No	Yes	No	No	1	8	High Adeherence	medium/high	Never	A lot	Possible	Never	1 or 2	Never	Never	Never	Never	Never	Never	Never	Never	0	No	No	No	No	No
No	1	0	1	1	Never	1	1	0	0	1	4	Monthly	No	No	No	No	0	No	No	No	No	No	No	No	No	No	1	7	Medium Aherence	medium/high	Never	Some	Possible	Never	1 or 2	Never	Never	Never	Never	Never	Never	Never	Never	0	No	No	No	No	No
No	0	0	0	0	Never	1	1	0	0	3	6	Monthly	Yes	No	No	Yes	1	No	Yes	Yes	No	No	Yes	Yes	No	Yes	0.5	4.5	Low adherence	Poor	Sometimes	A lot	Possible	Never	1 or 2	Never	Never	Never	Never	Never	Never	Never	Never	0	No	No	No	No	No
No	0	0	0	0	I can't decide	1	1	0	0	2	2	Monthly	No	No	No	No	1	No	No	No	No	No	No	Yes	No	No	0.75	7.75	Medium Aherence	medium/high	Rarely	Some	Easy	2 to 4 times a month	10 or above	monthly	Never	Never	Never	Never	Never	Never	Yes, but not within the last year	10	Yes	No	No	yes	No
Yes	0	0	0	0	Never	1	1	0	0	5	4	Monthly	Yes	Yes	No	No	0	No	No	Yes	Yes	No	No	No	No	No	0.75	4.75	Low adherence	Poor	Rarely	Little	Difficult	Never	1 or 2	Never	Never	Never	Never	Never	Never	Never	Never	0	No	No	No	No	No
Yes	1	1	0	0	Most likely	1	1	0	0	2	3	Every 3-5 months	No	No	No	No	0	No	Yes	No	No	No	No	No	No	Yes	0.5	5.5	Low adherence	Poor	Sometimes	Uncertain	Possible	Never	1 or 2	Never	Never	Never	Never	Never	Never	Never	Never	0	No	No	No	No	No
No	0	0	0	0	I can't decide	1	1	0	0	2	2	Every 3-5 months	No	No	No	No	1	No	Yes	No	No	No	No	Yes	No	Yes	0.75	6.75	Medium Aherence	medium/high	Rarely	Some	Possible	Never	1 or 2	Never	Never	Never	Never	Never	Never	Never	Never	0	No	No	No	No	No
No	0	0	0	0	Never	1	1	0	0	2	3	Every two month	No	No	No	No	1	No	No	No	No	No	No	Yes	No	No	1	8	High Adeherence	medium/high	Never	Some	Possible	2 to 3 times a week	10 or above	weekly	Daily or almost daily	weekly	weekly	Daily or almost daily	weekly	Yes, but not within the last year	Yes within the last year	33	Yes	Yes	Yes	yes	No
No	0	0	0	0	Never	1	1	0	0	2	1	Every two month	No	No	No	No	1	No	Yes	No	No	No	No	Yes	No	Yes	0.75	6.75	Medium Aherence	medium/high	Rarely	Some	Possible	Never	1 or 2	Never	Never	Never	Never	Never	Never	Never	Never	0	No	No	No	No	No
No	0	0	0	0	I can't decide	3	1	1	0	3	2	Every two month	No	No	No	No	1	No	No	No	No	No	No	Yes	No	No	0.75	7.75	Medium Aherence	medium/high	Rarely	A lot	Very easy	Monthly/less	3 or 4	Never	Never	Never	Never	Never	Never	Never	Never	2	No	No	No	No	No
Yes	1	1	0	1	Likely	3	0	0	1	4	2	Every two month	No	No	No	Yes	1	Yes	Yes	No	No	No	Yes	Yes	Yes	Yes	0.75	4.75	Low adherence	Poor	Rarely	A lot	Very easy	Monthly/less	10 or above	Never	Never	Never	Never	less than monthly	Never	Never	Yes, but not within the last year	8	Yes	No	No	No	No
Yes	0	0	0	1	I can't decide	2	0	1	0	2	1	Monthly	No	No	No	No	1	No	Yes	No	No	No	No	Yes	No	Yes	1	7	Medium Aherence	medium/high	Never	Little	Difficult	2 to 4 times a month	3 or 4	monthly	less than monthly	Never	Never	less than monthly	Never	Yes, but not within the last year	Yes, but not within the last year	11	Yes	No	No	yes	No
No	0	0	0	0	I can't decide	1	1	0	0	3	2	Every 3-5 months	No	No	Yes	Yes	0	Yes	Yes	No	No	Yes	Yes	No	Yes	Yes	0.5	2.5	Low adherence	Poor	Sometimes	Little	Difficult	2 to 3 times a week	7 or 9	less than monthly	monthly	Never	less than monthly	less than monthly	monthly	Never	Yes within the last year	17	Yes	Yes	Yes	yes	No
Yes	0	1	0	1	I can't decide	1	1	0	0	2	2	Monthly	Yes	No	No	Yes	1	No	No	Yes	No	No	Yes	Yes	No	No	0.5	5.5	Low adherence	Poor	Sometimes	Some	Possible	4 or more times	10 or above	weekly	less than monthly	Never	Never	less than monthly	Never	Yes, but not within the last year	Yes within the last year	19	Yes	Yes	Yes	yes	No
No	0	0	0	0	Never	1	1	0	0	3	3	Every two month	No	No	No	No	1	No	No	No	No	No	No	Yes	No	No	0.75	7.75	Medium Aherence	medium/high	Rarely	A lot	Very easy	Never	1 or 2	Never	Never	Never	Never	Never	Never	Never	Never	0	No	No	No	No	No
Yes	1	1	0	1	Most likely	1	1	0	0	2	2	Monthly	No	No	No	No	0	No	No	No	No	No	No	No	No	No	0.25	6.25	Medium Aherence	medium/high	Mostly	Uncertain	Possible	2 to 4 times a month	1 or 2	Never	less than monthly	less than monthly	less than monthly	less than monthly	less than monthly	Yes, but not within the last year	Yes, but not within the last year	11	Yes	No	No	yes	No
Yes	1	1	1	1	Never	1	1	0	0	5	3	Every two/three weeks	Yes	Yes	Yes	No	1	Yes	Yes	Yes	Yes	Yes	No	Yes	Yes	Yes	0.5	2.5	Low adherence	Poor	Sometimes	Some	Possible	2 to 3 times a week	7 or 9	weekly	Never	Never	Never	Never	Never	Yes, but not within the last year	Yes within the last year	15	Yes	Yes	No	yes	No
No	0	0	0	0	I can't decide	1	1	0	0	3	3	Every 3-5 months	Yes	No	No	Yes	1	No	No	Yes	No	No	Yes	Yes	No	No	0.25	5.25	Low adherence	Poor	Mostly	A lot	Possible	Never	1 or 2	Never	Never	Never	Never	Never	Never	Never	Never	0	No	No	No	No	No
No	0	0	0	0	I can't decide	3	1	1	0	2	3	Monthly	No	No	No	No	1	No	No	No	No	No	No	Yes	No	No	0.5	7.5	Medium Aherence	medium/high	Sometimes	Some	Easy	2 to 4 times a month	7 or 9	Never	less than monthly	Never	Never	Never	Never	Yes, but not within the last year	Never	8	Yes	No	No	yes	No
No	0	0	0	0	Never	1	1	0	0	2	3	Every 3-5 months	No	No	No	No	1	No	No	No	No	No	No	Yes	No	No	1	8	High Adeherence	medium/high	Never	Some	Easy	Never	1 or 2	Never	Never	Never	Never	Never	Never	Never	Never	0	No	No	No	No	No
No	0	0	0	0	Never	1	1	0	0	1	1	Every 6 or more months	No	No	No	No	1	No	No	No	No	No	No	Yes	No	No	1	8	High Adeherence	medium/high	Never	Some	Very easy	Never	1 or 2	Never	Never	Never	Never	Never	Never	Never	Never	0	No	No	No	No	No
No	1	0	0	0	I can't decide	1	1	0	0	2	2	Every 3-5 months	No	No	No	No	0	No	No	No	No	No	No	No	No	No	1	7	Medium Aherence	medium/high	Never	Some	Difficult	Monthly/less	1 or 2	Never	Never	Never	Never	Never	Never	Never	Yes, but not within the last year	3	No	No	No	No	No
No	1	0	0	0	I can't decide	1	1	0	0	2	4	Monthly	Yes	No	No	Yes	1	No	Yes	Yes	No	No	Yes	Yes	No	Yes	0.5	4.5	Low adherence	Poor	Sometimes	Some	Easy	Monthly/less	3 or 4	Never	Never	Never	Never	Never	Never	Never	Yes within the last year	6	No	No	No	No	No
No	0	0	0	0	I can't decide	2	0	1	0	2	1	Monthly	No	No	No	No	1	No	No	No	No	No	No	Yes	No	No	0.75	7.75	Medium Aherence	medium/high	Rarely	Some	Easy	2 to 4 times a month	7 or 9	Never	Never	Never	Never	Never	Never	Never	Yes, but not within the last year	7	No	No	No	yes	No
Yes	0	0	0	0	Never	1	1	0	0	2	2	Every 3-5 months	Yes	No	No	No	1	No	No	Yes	No	No	No	Yes	No	No	1	7	Medium Aherence	medium/high	Never	A lot	Very easy	Monthly/less	1 or 2	Never	Never	Never	Never	Never	Never	Never	Never	1	No	No	No	No	No
No	0	0	0	0	Never	1	1	0	0	1	1	Every two/three weeks	No	No	No	No	1	No	Yes	No	No	No	No	Yes	No	Yes	1	7	Medium Aherence	medium/high	Never	A lot	Easy	Never	1 or 2	Never	Never	Never	Never	Never	Never	Never	Never	0	No	No	No	No	No
No	0	0	0	1	I can't decide	1	1	0	0	2	2	Every two month	No	No	No	No	0	No	No	No	No	No	No	No	No	No	0.75	6.75	Medium Aherence	medium/high	Rarely	Uncertain	Possible	2 to 3 times a week	10 or above	monthly	Never	Never	Never	Never	Never	Never	Yes, but not within the last year	11	Yes	No	No	yes	No
No	0	0	0	0	Never	1	1	0	0	3	4	Every two month	No	No	No	No	1	No	No	No	No	No	No	Yes	No	No	0.75	7.75	Medium Aherence	medium/high	Rarely	A lot	Very easy	Never	1 or 2	Never	Never	Never	Never	Never	Never	Never	Never	0	No	No	No	No	No
No	0	0	0	0	I can't decide	3	1	1	0	2	3	Every two month	No	No	No	No	1	No	No	No	No	No	No	Yes	No	No	0.75	7.75	Medium Aherence	medium/high	Rarely	Some	Possible	Never	1 or 2	Never	Never	Never	Never	Never	Never	Never	Never	0	No	No	No	No	No
No	1	0	0	0	I can't decide	3	0	0	1	2	2	Monthly	No	No	No	No	1	No	No	No	No	No	No	Yes	No	No	0.5	7.5	Medium Aherence	medium/high	Sometimes	Uncertain	Possible	Never	1 or 2	Never	Never	Never	Never	Never	Never	Never	Never	0	No	No	No	No	No
No	0	0	0	0	I can't decide	1	1	0	0	2	5	Every two month	No	No	No	No	1	No	Yes	No	No	No	No	Yes	No	Yes	1	7	Medium Aherence	medium/high	Never	Some	Possible	2 to 4 times a month	3 or 4	less than monthly	less than monthly	less than monthly	less than monthly	monthly	monthly	Yes, but not within the last year	Yes, but not within the last year	15	Yes	Yes	No	yes	No
No	0	0	0	0	Less likely	2	0	1	0	2	1	Every 3-5 months	No	No	No	No	1	No	No	No	No	No	No	Yes	No	No	0.75	7.75	Medium Aherence	medium/high	Rarely	Uncertain	Possible	Never	1 or 2	Never	Never	Never	Never	Never	Never	Never	Never	0	No	No	No	No	No
No	0	0	0	0	Never	1	1	0	0	2	2	Monthly	No	No	No	No	1	No	No	No	No	No	No	Yes	No	No	1	8	High Adeherence	medium/high	Never	Some	Possible	2 to 4 times a month	3 or 4	Never	weekly	Never	less than monthly	Daily or almost daily	Never	Never	Yes within the last year	15	Yes	Yes	No	yes	No
Yes	1	0	0	0	I can't decide	2	0	1	0	2	1	weekly	Yes	No	No	Yes	1	No	Yes	Yes	No	No	Yes	Yes	No	Yes	0.5	4.5	Low adherence	Poor	Sometimes	A lot	Easy	Monthly/less	5 or 6	Never	Never	Never	Never	Never	Never	Never	Never	3	No	No	No	No	No
No	0	0	0	0	I can't decide	1	1	0	0	5	3	Every two month	No	No	No	No	1	Yes	No	No	No	No	No	Yes	Yes	No	0.5	6.5	Medium Aherence	medium/high	Sometimes	None	Very easy	Never	1 or 2	Never	Never	Never	Never	Never	Never	Never	Never	0	No	No	No	No	No
No	1	0	0	0	Never	2	0	1	0	2	1	Monthly	No	No	No	No	0	No	No	No	No	No	No	No	No	No	1	7	Medium Aherence	medium/high	Never	Little	Difficult	2 to 4 times a month	3 or 4	Never	Never	Never	Never	Never	Never	Never	Never	3	No	No	No	yes	No
No	0	0	0	0	I can't decide	2	0	1	0	2	1	Every 3-5 months	No	No	No	No	1	No	No	No	No	No	No	Yes	No	No	1	8	High Adeherence	medium/high	Never	Little	Difficult	4 or more times	3 or 4	Never	less than monthly	less than monthly	monthly	monthly	less than monthly	Never	Yes within the last year	16	Yes	Yes	Yes	yes	No
No	0	0	0	0	Never	3	1	1	0	2	2	Every two month	No	No	No	No	1	No	No	No	No	No	No	Yes	No	No	1	8	High Adeherence	medium/high	Never	A lot	Easy	Never	1 or 2	Never	Never	Never	Never	Never	Never	Never	Never	0	No	No	No	No	No
No	0	0	0	0	Never	1	1	0	0	1	1	Every 6 or more months	Yes	Yes	No	No	1	No	No	Yes	Yes	No	No	Yes	No	No	1	6	Medium Aherence	medium/high	Never	A lot	Easy	Monthly/less	3 or 4	less than monthly	Never	Never	Never	less than monthly	Never	Never	Yes, but not within the last year	6	No	No	No	No	No
No	0	0	0	0	Never	1	1	0	0	1	1	Every 6 or more months	No	No	No	No	1	No	No	No	No	No	No	Yes	No	No	1	8	High Adeherence	medium/high	Never	None	Easy	Never	1 or 2	Never	Never	Never	Never	Never	Never	Never	Never	0	No	No	No	No	No
No	0	0	0	0	Never	1	1	0	0	2	2	Every 3-5 months	No	No	No	No	1	No	No	No	No	No	No	Yes	No	No	1	8	High Adeherence	medium/high	Never	Some	Easy	Never	1 or 2	Never	Never	Never	Never	Never	Never	Never	Never	0	No	No	No	No	No
Yes	0	0	0	0	I can't decide	1	1	0	0	4	3	Every 3-5 months	Yes	No	No	No	1	No	Yes	Yes	No	No	No	Yes	No	Yes	0.75	5.75	Low adherence	Poor	Rarely	A lot	Easy	Never	1 or 2	Never	Never	Never	Never	Never	Never	Never	Never	0	No	No	No	No	No
No	0	0	0	0	I can't decide	1	1	0	0	4	3	Every two month	Yes	Yes	No	No	1	Yes	No	Yes	Yes	No	No	Yes	Yes	No	0.5	4.5	Low adherence	Poor	Sometimes	A lot	Easy	4 or more times	7 or 9	weekly	weekly	weekly	Never	Daily or almost daily	Never	Never	Yes within the last year	24	Yes	Yes	Yes	yes	No
Yes	0	0	0	0	Never	1	1	0	0	3	3	Every two/three weeks	Yes	Yes	No	No	1	No	No	Yes	Yes	No	No	Yes	No	No	0.75	5.75	Low adherence	Poor	Rarely	None	Difficult	2 to 3 times a week	1 or 2	Never	Never	Never	Never	Never	Never	Never	Never	3	No	No	No	yes	No
No	0	0	0	0	Never	1	1	0	0	3	3	Every two month	No	No	No	No	0	No	No	No	No	No	No	No	No	No	0.75	6.75	Medium Aherence	medium/high	Rarely	Some	Possible	Never	1 or 2	Never	Never	Never	Never	Never	Never	Never	Never	0	No	No	No	No	No
No	0	0	0	0	I can't decide	3	1	1	0	2	2	Every two month	Yes	No	No	No	1	No	Yes	Yes	No	No	No	Yes	No	Yes	0.75	5.75	Low adherence	Poor	Rarely	Uncertain	Possible	Monthly/less	3 or 4	less than monthly	less than monthly	Never	Never	less than monthly	Never	Never	Yes, but not within the last year	7	No	No	No	No	No
Yes	1	0	0	0	Most likely	2	0	1	0	2	1	Every two month	No	No	No	No	1	No	Yes	No	No	No	No	Yes	No	Yes	0.75	6.75	Medium Aherence	medium/high	Rarely	Uncertain	Possible	2 to 4 times a month	3 or 4	Never	less than monthly	Never	Never	less than monthly	Never	Never	Yes, but not within the last year	7	No	No	No	yes	No
No	0	0	0	0	Never	1	1	0	0	2	2	Monthly	No	No	No	No	1	No	No	No	No	No	No	Yes	No	No	0.5	7.5	Medium Aherence	medium/high	Sometimes	Some	Easy	2 to 4 times a month	7 or 9	Never	Never	Never	Never	Never	Never	Yes, but not within the last year	Yes, but not within the last year	9	Yes	No	No	yes	No
No	0	0	0	0	I can't decide	2	0	1	0	2	1	Monthly	No	No	No	No	1	No	Yes	No	No	No	No	Yes	No	Yes	0.75	6.75	Medium Aherence	medium/high	Rarely	Some	Possible	2 to 4 times a month	10 or above	weekly	Never	Never	Never	Never	Never	Never	Yes, but not within the last year	11	Yes	No	No	yes	No
No	0	0	0	0	I can't decide	1	1	0	0	2	1	Monthly	Yes	Yes	Yes	Yes	1	Yes	Yes	Yes	Yes	Yes	Yes	Yes	Yes	Yes	0.25	1.25	Low adherence	Poor	Mostly	A lot	Easy	2 to 4 times a month	10 or above	monthly	less than monthly	Never	Never	Never	Never	Never	Never	9	Yes	No	No	yes	No
No	0	0	0	0	I can't decide	1	1	0	0	1	1	Every 6 or more months	No	No	No	No	0	No	No	No	No	No	No	No	No	No	0.75	6.75	Medium Aherence	medium/high	Rarely	Some	Easy	2 to 4 times a month	3 or 4	Never	Never	less than monthly	Never	Never	Never	Never	Yes, but not within the last year	6	No	No	No	yes	No
Yes	0	0	0	0	I can't decide	2	0	1	0	2	1	Every two month	No	No	No	No	1	No	No	No	No	No	No	Yes	No	No	0.75	7.75	Medium Aherence	medium/high	Rarely	Some	Easy	Never	1 or 2	Never	Never	Never	Never	Never	Never	Never	Never	0	No	No	No	No	No
No	0	0	0	0	Never	1	1	0	0	3	3	Every 3-5 months	No	No	No	No	0	Yes	No	No	No	No	No	No	Yes	No	0.75	5.75	Low adherence	Poor	Rarely	Uncertain	Possible	Never	1 or 2	Never	Never	Never	Never	Never	Never	Never	Never	0	No	No	No	No	No
No	1	0	0	1	I can't decide	1	1	0	0	6	4	Every 3-5 months	Yes	No	No	No	1	No	No	Yes	No	No	No	Yes	No	No	1	7	Medium Aherence	medium/high	Never	A lot	Easy	Never	1 or 2	Never	Never	Never	Never	Never	Never	Never	Never	0	No	No	No	No	No
Yes	1	1	0	1	I can't decide	1	1	0	0	1	1	Monthly	Yes	Yes	Yes	Yes	1	Yes	Yes	Yes	Yes	Yes	Yes	Yes	Yes	Yes	0.25	1.25	Low adherence	Poor	Mostly	Little	Difficult	Never	1 or 2	Never	Never	Never	Never	Never	Never	Never	Never	0	No	No	No	No	No
No	0	0	0	0	Never	2	0	1	0	2	1	Monthly	No	No	No	No	0	No	No	No	No	No	No	No	No	No	1	7	Medium Aherence	medium/high	Never	Some	Difficult	Never	1 or 2	Never	Never	Never	Never	Never	Never	Never	Never	0	No	No	No	No	No
No	0	0	0	0	Never	1	1	0	0	4	4	Every two month	No	No	No	No	0	No	No	No	No	No	No	No	No	No	0.75	6.75	Medium Aherence	medium/high	Rarely	Some	Possible	Never	1 or 2	Never	Never	Never	Never	Never	Never	Never	Never	0	No	No	No	No	No
No	0	0	0	0	I can't decide	1	1	0	0	2	1	Monthly	No	No	No	No	1	No	No	No	No	No	No	Yes	No	No	0.75	7.75	Medium Aherence	medium/high	Rarely	Some	Easy	Monthly/less	3 or 4	Never	Never	Never	Never	Never	Never	Never	Never	2	No	No	No	No	No
No	0	0	0	0	Never	1	1	0	0	2	2	Monthly	No	No	No	No	1	No	No	No	No	No	No	Yes	No	No	0.75	7.75	Medium Aherence	medium/high	Rarely	Some	Easy	2 to 4 times a month	7 or 9	Never	Never	Never	Never	Never	Never	Yes, but not within the last year	Never	7	No	No	No	yes	No
Yes	1	1	0	1	Most likely	1	1	0	0	1	1	Every 3-5 months	No	No	No	No	1	No	Yes	No	No	No	No	Yes	No	Yes	0.75	6.75	Medium Aherence	medium/high	Rarely	Some	Easy	Monthly/less	7 or 9	monthly	less than monthly	monthly	less than monthly	less than monthly	less than monthly	Yes, but not within the last year	Yes within the last year	18	Yes	Yes	Yes	No	No
Yes	0	0	0	0	Never	2	0	1	0	2	1	Every two month	No	Yes	No	No	0	No	No	No	Yes	No	No	No	No	No	1	6	Medium Aherence	medium/high	Never	A lot	Easy	Monthly/less	3 or 4	Never	Never	Never	Never	Never	Never	Never	Yes within the last year	6	No	No	No	No	No
Yes	1	1	0	1	Likely	3	0	0	1	2	2	Monthly	No	No	No	No	0	No	No	No	No	No	No	No	No	No	1	7	Medium Aherence	medium/high	Never	A lot	Possible	2 to 4 times a month	3 or 4	less than monthly	monthly	less than monthly	less than monthly	less than monthly	monthly	Yes, but not within the last year	Yes, but not within the last year	15	Yes	Yes	No	yes	No
No	0	0	0	0	Never	1	1	0	0	1	2	Every 3-5 months	No	No	No	No	1	No	No	No	No	No	No	Yes	No	No	1	8	High Adeherence	medium/high	Never	A lot	Easy	4 or more times	10 or above	Never	Never	Never	Never	Never	Never	Never	Never	8	Yes	No	No	yes	No
No	0	0	0	0	Never	1	1	0	0	2	3	Every two month	No	No	No	No	1	No	No	No	No	No	No	Yes	No	No	0.75	7.75	Medium Aherence	medium/high	Rarely	A lot	Easy	Never	1 or 2	Never	Never	Never	Never	Never	Never	Never	Never	0	No	No	No	No	No
No	0	0	0	0	Never	3	0	0	1	4	4	Monthly	No	No	No	No	1	No	Yes	No	No	No	No	Yes	No	Yes	1	7	Medium Aherence	medium/high	Never	Some	Possible	Never	1 or 2	Never	Never	Never	Never	Never	Never	Never	Never	0	No	No	No	No	No
Yes	0	0	0	0	Never	1	1	0	0	1	1	Every two month	No	No	No	No	1	No	No	No	No	No	No	Yes	No	No	1	8	High Adeherence	medium/high	Never	Some	Easy	2 to 3 times a week	3 or 4	monthly	less than monthly	Never	Never	Never	Never	Never	Yes within the last year	11	Yes	No	No	yes	No
No	0	0	0	0	Never	2	0	1	0	2	1	Monthly	No	No	No	No	1	No	No	No	No	No	No	Yes	No	No	0.5	7.5	Medium Aherence	medium/high	Sometimes	Some	Difficult	Monthly/less	1 or 2	monthly	Never	Never	Never	Never	Never	Never	Never	3	No	No	No	No	No
Yes	0	0	0	0	Never	1	1	0	0	3	3	Every two month	No	No	No	No	1	No	No	No	No	No	No	Yes	No	No	0.5	7.5	Medium Aherence	medium/high	Sometimes	Some	Easy	Never	1 or 2	Never	Never	Never	Never	Never	Never	Never	Never	0	No	No	No	No	No
No	1	0	0	0	Less likely	1	1	0	0	3	4	Every 3-5 months	No	No	No	Yes	0	No	No	No	No	No	Yes	No	No	No	0.75	5.75	Low adherence	Poor	Rarely	Little	Difficult	2 to 3 times a week	7 or 9	less than monthly	monthly	less than monthly	less than monthly	less than monthly	less than monthly	Yes, but not within the last year	Yes, but not within the last year	17	Yes	Yes	Yes	yes	No
Yes	1	0	0	0	Never	1	1	0	0	2	2	Every 3-5 months	No	No	No	No	1	No	No	No	No	No	No	Yes	No	No	0.75	7.75	Medium Aherence	medium/high	Rarely	Uncertain	Easy	Never	1 or 2	Never	Never	Never	Never	Never	Never	Never	Never	0	No	No	No	No	No
No	0	0	0	0	Never	1	1	0	0	3	3	Every two/three weeks	No	No	No	No	1	No	No	No	No	No	No	Yes	No	No	1	8	High Adeherence	medium/high	Never	Some	Possible	Monthly/less	10 or above	Never	less than monthly	Never	Never	Never	Never	Never	Never	6	No	No	No	No	No
Yes	1	0	0	1	I can't decide	1	1	0	0	1	1	Monthly	No	No	No	No	0	No	No	No	No	No	No	No	No	No	0.5	6.5	Medium Aherence	medium/high	Sometimes	Uncertain	Possible	2 to 3 times a week	3 or 4	less than monthly	less than monthly	less than monthly	less than monthly	less than monthly	less than monthly	Yes, but not within the last year	Yes, but not within the last year	14	Yes	No	No	yes	No
No	0	0	0	0	Never	1	1	0	0	2	2	Every 3-5 months	No	No	No	No	1	No	No	No	No	No	No	Yes	No	No	0.75	7.75	Medium Aherence	medium/high	Rarely	A lot	Possible	Never	1 or 2	Never	Never	Never	Never	Never	Never	Never	Never	0	No	No	No	No	No
No	0	0	0	0	Never	2	0	1	0	2	1	Monthly	No	No	No	No	1	No	No	No	No	No	No	Yes	No	No	1	8	High Adeherence	medium/high	Never	A lot	Easy	Never	1 or 2	Never	Never	Never	Never	Never	Never	Never	Never	0	No	No	No	No	No
No	0	0	0	0	I can't decide	3	1	1	0	2	1	Every 3-5 months	Yes	Yes	No	Yes	1	No	Yes	Yes	Yes	No	Yes	Yes	No	Yes	0.5	3.5	Low adherence	Poor	Sometimes	Little	Difficult	4 or more times	3 or 4	less than monthly	monthly	less than monthly	monthly	monthly	monthly	Never	Yes, but not within the last year	17	Yes	Yes	Yes	yes	No
No	0	0	0	0	I can't decide	1	1	0	0	2	2	Monthly	No	No	No	No	0	No	No	No	No	No	No	No	No	No	0.75	6.75	Medium Aherence	medium/high	Rarely	Uncertain	Possible	Monthly/less	1 or 2	Never	less than monthly	less than monthly	less than monthly	less than monthly	less than monthly	Yes, but not within the last year	Yes, but not within the last year	10	Yes	No	No	No	No
No	0	0	0	0	Never	1	1	0	0	1	1	Every 3-5 months	No	No	No	No	1	No	No	No	No	No	No	Yes	No	No	0.75	7.75	Medium Aherence	medium/high	Rarely	Some	Possible	Monthly/less	5 or 6	Never	Never	Never	Never	Never	Never	Never	Never	3	No	No	No	No	No
No	0	0	0	1	Never	1	1	0	0	1	1	Every 3-5 months	No	No	No	Yes	1	No	No	No	No	No	Yes	Yes	No	No	1	7	Medium Aherence	medium/high	Never	A lot	Possible	Never	1 or 2	Never	Never	Never	Never	Never	Never	Never	Never	0	No	No	No	No	No
Yes	1	0	0	1	I can't decide	3	1	0	1	2	2	Monthly	No	Yes	No	No	1	Yes	No	No	Yes	No	No	Yes	Yes	No	0.5	5.5	Low adherence	Poor	Sometimes	Uncertain	Easy	Monthly/less	1 or 2	Never	Never	Never	Never	Never	Never	Never	Never	1	No	No	No	No	No
No	0	0	0	0	Never	1	1	0	0	1	1	Every two month	No	No	No	No	1	No	No	No	No	No	No	Yes	No	No	0.75	7.75	Medium Aherence	medium/high	Rarely	None	Easy	Never	1 or 2	Never	Never	Never	Never	Never	Never	Never	Never	0	No	No	No	No	No
No	0	0	0	0	I can't decide	1	1	0	0	1	3	Every 3-5 months	No	No	No	No	1	No	No	No	No	No	No	Yes	No	No	0.75	7.75	Medium Aherence	medium/high	Rarely	Some	Possible	Never	1 or 2	Never	Never	Never	Never	Never	Never	Never	Never	0	No	No	No	No	No
No	0	0	0	0	Never	2	0	1	0	2	1	Monthly	No	No	No	No	0	No	No	No	No	No	No	No	No	No	1	7	Medium Aherence	medium/high	Never	Little	Difficult	Never	1 or 2	Never	Never	Never	Never	Never	Never	Never	Never	0	No	No	No	No	No
Yes	0	0	0	0	Never	1	1	0	0	3	2	Monthly	No	No	No	No	1	No	No	No	No	No	No	Yes	No	No	1	8	High Adeherence	medium/high	Never	A lot	Easy	2 to 3 times a week	3 or 4	Never	Never	Never	Never	Never	Never	Never	Never	4	No	No	No	yes	No
No	0	0	0	0	I can't decide	1	1	0	0	3	1	Every 3-5 months	Yes	No	No	No	1	No	No	Yes	No	No	No	Yes	No	No	0.75	6.75	Medium Aherence	medium/high	Rarely	Some	Difficult	Never	1 or 2	Never	Never	Never	Never	Never	Never	Never	Never	0	No	No	No	No	No
No	0	0	0	0	Never	1	1	0	0	2	4	Monthly	Yes	Yes	Yes	Yes	0	No	Yes	Yes	Yes	Yes	Yes	No	No	Yes	0.25	1.25	Low adherence	Poor	Mostly	Little	Difficult	Monthly/less	1 or 2	Never	Never	Never	Never	less than monthly	Never	Yes, but not within the last year	Yes, but not within the last year	6	No	No	No	No	No
No	0	0	0	0	Never	1	1	0	0	3	5	Monthly	Yes	No	No	No	1	No	Yes	Yes	No	No	No	Yes	No	Yes	0.5	5.5	Low adherence	Poor	Sometimes	Some	Possible	Never	1 or 2	Never	Never	Never	Never	Never	Never	Never	Never	0	No	No	No	No	No
No	0	0	0	0	I can't decide	3	1	1	0	2	2	Monthly	Yes	No	No	Yes	1	No	No	Yes	No	No	Yes	Yes	No	No	0.5	5.5	Low adherence	Poor	Sometimes	Some	Easy	2 to 4 times a month	10 or above	less than monthly	Daily or almost daily	Never	Never	Never	Never	Yes, but not within the last year	Yes, but not within the last year	15	Yes	Yes	No	yes	No
No	0	0	0	0	Never	1	1	0	0	2	4	Monthly	No	No	Yes	No	1	Yes	Yes	No	No	Yes	No	Yes	Yes	Yes	0.25	4.25	Low adherence	Poor	Mostly	A lot	Easy	4 or more times	7 or 9	weekly	monthly	less than monthly	weekly	weekly	monthly	Yes within the last year	Yes within the last year	29	Yes	Yes	Yes	yes	No
No	0	0	0	0	I can't decide	3	1	1	0	4	3	Every two month	No	No	No	No	1	No	Yes	No	No	No	No	Yes	No	Yes	0.75	6.75	Medium Aherence	medium/high	Rarely	A lot	Very easy	Never	1 or 2	Never	Never	Never	Never	Never	Never	Never	Never	0	No	No	No	No	No
No	0	0	0	0	Never	1	1	0	0	1	1	Every 3-5 months	No	No	No	No	1	No	No	No	No	No	No	Yes	No	No	1	8	High Adeherence	medium/high	Never	A lot	Easy	Never	1 or 2	Never	Never	Never	Never	Never	Never	Never	Never	0	No	No	No	No	No
Yes	1	1	0	1	Most likely	1	1	0	0	2	2	Monthly	No	No	No	No	0	No	No	No	No	No	No	No	No	No	0.75	6.75	Medium Aherence	medium/high	Rarely	Uncertain	Possible	Monthly/less	1 or 2	Never	less than monthly	less than monthly	less than monthly	less than monthly	less than monthly	Yes, but not within the last year	Yes, but not within the last year	10	Yes	No	No	No	No
Yes	0	0	0	0	Never	3	0	0	1	2	3	Every two/three weeks	No	No	No	No	1	No	No	No	No	No	No	Yes	No	No	1	8	High Adeherence	medium/high	Never	Some	Easy	Never	1 or 2	Never	Never	Never	Never	Never	Never	Never	Never	0	No	No	No	No	No
No	0	0	0	0	I can't decide	1	1	0	0	2	2	Every 3-5 months	Yes	Yes	No	Yes	0	No	No	Yes	Yes	No	Yes	No	No	No	0.75	3.75	Low adherence	Poor	Rarely	Uncertain	Possible	2 to 4 times a month	3 or 4	Never	less than monthly	less than monthly	less than monthly	less than monthly	less than monthly	Never	Yes within the last year	12	Yes	No	No	yes	No
No	1	0	0	0	I can't decide	1	1	0	0	1	2	Every 3-5 months	No	No	No	No	0	No	No	No	No	No	No	No	No	No	1	7	Medium Aherence	medium/high	Never	Some	Easy	Never	1 or 2	Never	Never	Never	Never	Never	Never	Never	Never	0	No	No	No	No	No
Yes	0	0	0	0	Likely	3	1	0	1	2	3	Monthly	No	No	Yes	Yes	1	Yes	Yes	No	No	Yes	Yes	Yes	Yes	Yes	0.5	3.5	Low adherence	Poor	Sometimes	A lot	Easy	Never	1 or 2	Never	Never	Never	Never	Never	Never	Never	Never	0	No	No	No	No	No
Yes	0	0	0	0	Never	2	0	1	0	2	1	Every two month	Yes	No	No	No	1	No	No	Yes	No	No	No	Yes	No	No	0.75	6.75	Medium Aherence	medium/high	Rarely	A lot	Very easy	2 to 4 times a month	10 or above	Never	Never	Never	Never	Never	Never	Never	Yes, but not within the last year	8	Yes	No	No	yes	Yes
No	1	0	0	0	Likely	1	1	0	0	2	5	Every 3-5 months	No	No	No	No	1	No	No	No	No	No	No	Yes	No	No	0.25	7.25	Medium Aherence	medium/high	Mostly	Some	Possible	Monthly/less	7 or 9	less than monthly	Never	Never	Never	Never	Never	Yes, but not within the last year	Yes, but not within the last year	9	Yes	No	No	No	No
Yes	0	0	0	0	Never	1	1	0	0	2	3	Monthly	No	No	No	No	1	No	No	No	No	No	No	Yes	No	No	1	8	High Adeherence	medium/high	Never	A lot	Possible	Never	1 or 2	Never	Never	Never	Never	Never	Never	Never	Never	0	No	No	No	No	No
No	0	0	0	0	Never	1	1	0	0	1	1	Every 6 or more months	No	No	No	No	1	No	No	No	No	No	No	Yes	No	No	0.75	7.75	Medium Aherence	medium/high	Rarely	Some	Possible	Monthly/less	7 or 9	Never	Never	Never	Never	Never	Never	Never	Never	4	No	No	No	No	No
No	0	0	0	0	Never	1	1	0	0	2	4	Monthly	Yes	No	No	No	1	No	No	Yes	No	No	No	Yes	No	No	0.5	6.5	Medium Aherence	medium/high	Sometimes	A lot	Easy	4 or more times	10 or above	monthly	Never	Never	Never	Never	Never	Never	Never	10	Yes	No	No	yes	Yes
No	0	0	0	0	Never	1	1	0	0	1	1	Every 3-5 months	No	No	No	No	1	No	No	No	No	No	No	Yes	No	No	1	8	High Adeherence	medium/high	Never	None	Difficult	Never	1 or 2	Never	Never	Never	Never	Never	Never	Never	Never	0	No	No	No	No	No
No	1	0	0	0		1	1	0	0	3	2	Every 6 or more months	Yes	Yes	No	No	1	No	No	Yes	Yes	No	No	Yes	No	No	0.75	5.75	Low adherence	Poor	Rarely	None	Very difficult	2 to 4 times a month	3 or 4	less than monthly	monthly	Never	monthly	less than monthly	less than monthly	Yes, but not within the last year	Yes within the last year	16	Yes	Yes	Yes	yes	Yes
No	0	0	0	0	I can't decide	3	0	1	1	2	2	Monthly	Yes	No	No	No	1	No	No	Yes	No	No	No	Yes	No	No	0.5	6.5	Medium Aherence	medium/high	Sometimes	Some	Possible	2 to 3 times a week	10 or above	Never	Never	Never	Never	Never	Never	Yes, but not within the last year	Yes, but not within the last year	11	Yes	No	No	yes	No
Yes	0	0	0	0	Never	1	1	0	0	2	2	Monthly	Yes	No	No	Yes	1	No	Yes	Yes	No	No	Yes	Yes	No	Yes	0.5	4.5	Low adherence	Poor	Sometimes	A lot	Easy	2 to 3 times a week	5 or 6	Never	Never	Never	Never	Never	Never	Never	Never	5	No	No	No	yes	No
No	0	0	0	0	Never	1	1	0	0	6	3	Monthly	No	No	No	No	0	No	No	No	No	No	No	No	No	No	1	7	Medium Aherence	medium/high	Never	Little	Possible	Never	1 or 2	Never	Never	Never	Never	Never	Never	Never	Never	0	No	No	No	No	No
No	0	0	0	0	I can't decide	1	1	0	0	2	2	Monthly	No	No	No	No	1	No	No	No	No	No	No	Yes	No	No	0.75	7.75	Medium Aherence	medium/high	Rarely	Some	Easy	2 to 4 times a month	3 or 4	Never	Never	Never	Never	Never	Never	Never	Never	3	No	No	No	yes	No
No	0	0	0	0	Never	2	0	1	0	2	1	Every two month	Yes	Yes	No	No	1	No	No	Yes	Yes	No	No	Yes	No	No	0.75	5.75	Low adherence	Poor	Rarely	Some	Easy	Never	1 or 2	Never	Never	Never	Never	Never	Never	Never	Never	0	No	No	No	No	No
No	0	0	0	0	I can't decide	1	1	0	0	2	2	Every two month	No	No	No	No	1	No	No	No	No	No	No	Yes	No	No	0.75	7.75	Medium Aherence	medium/high	Rarely	Some	Possible	Monthly/less	7 or 9	less than monthly	less than monthly	less than monthly	less than monthly	less than monthly	less than monthly	Yes, but not within the last year	Yes within the last year	16	Yes	Yes	Yes	No	No
No	0	0	0	0	I can't decide	3	1	0	1	2	3	Every two month	No	No	No	No	1	No	Yes	No	No	No	No	Yes	No	Yes	0.75	6.75	Medium Aherence	medium/high	Rarely	A lot	Possible	2 to 3 times a week	3 or 4	monthly	less than monthly	less than monthly	less than monthly	less than monthly	Never	Yes, but not within the last year	Yes within the last year	16	Yes	Yes	Yes	yes	No
No	0	0	0	0	Never	2	0	1	0	2	1	Every two month	No	No	No	No	1	No	No	No	No	No	No	Yes	No	No	1	8	High Adeherence	medium/high	Never	A lot	Very easy	2 to 4 times a month	3 or 4	Never	Never	Never	Never	Never	Never	Never	Never	3	No	No	No	yes	No
No	0	0	0	0	Never	2	0	1	0	2	1	Every two month	No	No	No	No	1	No	No	No	No	No	No	Yes	No	No	1	8	High Adeherence	medium/high	Never	A lot	Easy	2 to 4 times a month	1 or 2	Never	less than monthly	Never	Never	Never	Never	Never	Never	3	No	No	No	yes	No
Yes	1	1	1	0	Most likely	3	1	0	1	3	3	Every two/three weeks	No	No	No	No	1	No	No	No	No	No	No	Yes	No	No	1	8	High Adeherence	medium/high	Never	Some	Easy	4 or more times	3 or 4	Never	Never	Never	Never	Never	less than monthly	Never	Yes within the last year	10	Yes	No	No	yes	No
No	0	0	0	0	I can't decide	1	1	0	0	3	3	Every two month	Yes	Yes	No	No	0	Yes	No	Yes	Yes	No	No	No	Yes	No	0.25	3.25	Low adherence	Poor	Mostly	A lot	Easy	4 or more times	7 or 9	Never	Never	monthly	weekly	monthly	monthly	Never	Never	16	Yes	Yes	Yes	yes	No
No	0	0	0	0	Never	3	0	0	1	2	2	Monthly	No	No	No	No	1	No	Yes	No	No	No	No	Yes	No	Yes	1	7	Medium Aherence	medium/high	Never	Some	Possible	Never	1 or 2	Never	Never	Never	Never	Never	Never	Never	Never	0	No	No	No	No	No
No	0	0	0	0	Never	1	1	0	0	2	1	Every two month	No	No	No	No	1	No	No	No	No	No	No	Yes	No	No	1	8	High Adeherence	medium/high	Never	Some	Possible	Never	1 or 2	Never	Never	Never	Never	Never	Never	Never	Never	0	No	No	No	No	No
No	0	0	0	0	Never	2	0	1	0	2	1	Monthly	No	No	No	No	1	No	Yes	No	No	No	No	Yes	No	Yes	1	7	Medium Aherence	medium/high	Never	A lot	Possible	Never	1 or 2	Never	Never	Never	Never	Never	Never	Never	Never	0	No	No	No	No	No
No	0	0	0	0	I can't decide	3	1	1	0	3	2	Every two month	No	No	No	No	1	No	Yes	No	No	No	No	Yes	No	Yes	1	7	Medium Aherence	medium/high	Never	Little	Difficult	Monthly/less	3 or 4	less than monthly	Never	less than monthly	Never	less than monthly	Never	Never	Yes, but not within the last year	7	No	No	No	No	No
No	0	0	0	0	Never	1	1	0	0	2	1	Every 3-5 months	No	No	No	No	0	No	No	No	No	No	No	No	No	No	1	7	Medium Aherence	medium/high	Never	Some	Possible	Never	1 or 2	Never	Never	Never	Never	Never	Never	Never	Never	0	No	No	No	No	No
No	0	0	0	0	Likely	1	1	0	0	5	4	Every two/three weeks	No	No	No	No	0	No	No	No	No	No	No	No	No	No	1	7	Medium Aherence	medium/high	Never	A lot	Very easy	4 or more times	10 or above	weekly	weekly	Never	Never	Never	Never	Never	Yes, but not within the last year	16	Yes	Yes	Yes	yes	No
No	0	0	0	0	Never	2	0	1	0	2	1	Every two month	No	No	No	No	1	No	No	No	No	No	No	Yes	No	No	0.75	7.75	Medium Aherence	medium/high	Rarely	A lot	Easy	Never	1 or 2	Never	Never	Never	Never	Never	Never	Never	Never	0	No	No	No	No	No
No	0	0	0	0	I can't decide	1	1	0	0	1	2	Every two month	No	No	No	No	1	No	No	No	No	No	No	Yes	No	No	0.75	7.75	Medium Aherence	medium/high	Rarely	Uncertain	Easy	Never	1 or 2	Never	Never	Never	Never	Never	Never	Never	Never	0	No	No	No	No	No
No	0	0	0	0	I can't decide	1	1	0	0	2	2	Every 3-5 months	Yes	Yes	No	Yes	0	No	Yes	Yes	Yes	No	Yes	No	No	Yes	0.5	2.5	Low adherence	Poor	Sometimes	Some	Possible	Monthly/less	10 or above	weekly	Never	Never	Never	Never	Never	Never	Yes, but not within the last year	10	Yes	No	No	No	No
No	1	0	0	1	Less likely	3	1	1	0	2	4	Every two month	No	No	No	No	1	No	No	No	No	No	No	Yes	No	No	0.75	7.75	Medium Aherence	medium/high	Rarely	Little	Possible	Never	1 or 2	Never	Never	Never	Never	Never	Never	Never	Never	0	No	No	No	No	No
Yes	1	1	1	1	Most likely	1	1	0	0	1	1	Every 6 or more months	No	No	No	No	0	No	No	No	No	No	No	No	No	No	0.75	6.75	Medium Aherence	medium/high	Rarely	Some	Possible	2 to 4 times a month	5 or 6	less than monthly	monthly	monthly	less than monthly	less than monthly	monthly	Yes, but not within the last year	Yes within the last year	19	Yes	Yes	Yes	yes	No
No	0	0	0	0	I can't decide	3	1	1	0	6	4	Every two month	No	No	Yes	No	1	Yes	No	No	No	Yes	No	Yes	Yes	No	0.5	5.5	Low adherence	Poor	Sometimes	Some	Easy	Never	1 or 2	Never	Never	Never	Never	Never	Never	Never	Never	0	No	No	No	No	No
No	0	0	0	0	I can't decide	2	0	1	0	2	1	Every 6 or more months	No	No	No	No	0	No	No	No	No	No	No	No	No	No	1	7	Medium Aherence	medium/high	Never	Some	Possible	Monthly/less	10 or above	monthly	Never	less than monthly	less than monthly	monthly	less than monthly	Yes, but not within the last year	Yes, but not within the last year	16	Yes	Yes	Yes	No	No
No	0	0	0	0	Never	1	1	0	0	1	1	Every 3-5 months	No	Yes	No	No	1	No	No	No	Yes	No	No	Yes	No	No	0.5	6.5	Medium Aherence	medium/high	Sometimes	Some	Difficult	2 to 4 times a month	5 or 6	Never	Never	Never	Never	Never	Never	Never	Never	4	No	No	No	yes	No
No	0	0	0	0	Never	1	1	0	0	3	3	Every 3-5 months	No	No	No	No	1	No	No	No	No	No	No	Yes	No	No	1	8	High Adeherence	medium/high	Never	A lot	Very easy	Never	1 or 2	Never	Never	Never	Never	Never	Never	Never	Never	0	No	No	No	No	No
No	1	0	0	0	I can't decide	3	0	0	1	2	2	Monthly	No	No	No	No	1	No	Yes	No	No	No	No	Yes	No	Yes	0.75	6.75	Medium Aherence	medium/high	Rarely	A lot	Easy	Never	1 or 2	Never	Never	Never	Never	Never	Never	Never	Never	0	No	No	No	No	No
No	0	0	1	1	Never	2	0	1	0	2	1	Every two/three weeks	No	No	No	No	0	No	Yes	No	No	No	No	No	No	Yes	1	6	Medium Aherence	medium/high	Never	A lot	Possible	Never	1 or 2	Never	Never	Never	Never	Never	Never	Never	Never	0	No	No	No	No	No
No	0	0	0	0	Never	2	0	1	0	4	3	Every two/three weeks	No	No	No	No	1	No	No	No	No	No	No	Yes	No	No	1	8	High Adeherence	medium/high	Never	Some	Easy	Never	1 or 2	Never	Never	Never	Never	Never	Never	Never	Never	0	No	No	No	No	No
No	0	0	0	0	I can't decide	1	1	0	0	2	1	Every 3-5 months	No	No	No	No	0	No	No	No	No	No	No	No	No	No	0.75	6.75	Medium Aherence	medium/high	Rarely	Some	Possible	Monthly/less	3 or 4	Never	Never	Never	Never	Never	Never	Never	Never	2	No	No	No	No	No
No	0	0	0	0	Never	1	1	0	0	2	2	Every 3-5 months	No	No	No	No	1	No	No	No	No	No	No	Yes	No	No	1	8	High Adeherence	medium/high	Never	A lot	Easy	2 to 3 times a week	3 or 4	monthly	less than monthly	Never	Never	Never	Never	Never	Yes, but not within the last year	9	Yes	No	No	yes	No
No	0	0	0	0	I can't decide	1	1	0	0	2	2	Every two month	No	No	No	No	1	No	No	No	No	No	No	Yes	No	No	1	8	High Adeherence	medium/high	Never	A lot	Very easy	2 to 4 times a month	7 or 9	Never	Never	Never	Never	Never	Never	Never	Never	5	No	No	No	yes	No
Yes	1	0	0	0	I can't decide	3	1	0	1	2	6	Monthly	No	No	No	No	1	No	No	No	No	No	No	Yes	No	No	1	8	High Adeherence	medium/high	Never	A lot	Very easy	Never	1 or 2	Never	Never	Never	Never	Never	Never	Never	Never	0	No	No	No	No	No
Yes	0	0	0	0	Never	1	1	0	0	4	2	Every two month	No	No	No	No	0	No	No	No	No	No	No	No	No	No	1	7	Medium Aherence	medium/high	Never	Some	Possible	Never	1 or 2	Never	Never	Never	Never	Never	Never	Never	Never	0	No	No	No	No	No
Yes	1	0	0	0	Never	3	0	0	1	2	2	Monthly	No	No	No	No	1	Yes	No	No	No	No	No	Yes	Yes	No	0.5	6.5	Medium Aherence	medium/high	Sometimes	A lot	Very easy	Never	1 or 2	Never	Never	Never	Never	Never	Never	Never	Never	0	No	No	No	No	No
No	1	0	0	1	Less likely	3	1	1	0	2	2	Every two/three weeks	No	No	No	No	0	No	Yes	No	No	No	No	No	No	Yes	0.5	5.5	Low adherence	Poor	Sometimes	Some	Possible	2 to 4 times a month	5 or 6	weekly	Never	Never	Never	Never	Never	Never	Never	7	No	No	No	yes	No
No	0	0	1	0	Never	1	1	0	0	1	1	Every 3-5 months	Yes	Yes	No	No	1	No	No	Yes	Yes	No	No	Yes	No	No	1	6	Medium Aherence	medium/high	Never	Uncertain	Difficult	Monthly/less	3 or 4	Never	Never	Never	Never	Never	Never	Never	Never	2	No	No	No	No	No
No	0	0	0	0	Never	1	1	0	0	1	1	Every 6 or more months	No	No	No	No	1	No	No	No	No	No	No	Yes	No	No	1	8	High Adeherence	medium/high	Never	Some	Possible	Monthly/less	3 or 4	Never	Never	Never	Never	Never	Never	Never	Never	2	No	No	No	No	No
No	1	0	0	1	I can't decide	1	1	0	0	1	1	Every 6 or more months	Yes	No	No	No	1	No	Yes	Yes	No	No	No	Yes	No	Yes	0.5	5.5	Low adherence	Poor	Sometimes	Uncertain	Possible	Never	1 or 2	Never	Never	Never	Never	Never	Never	Never	Never	0	No	No	No	No	No
Yes	1	1	0	1	Most likely	1	1	0	0	1	1	Every 6 or more months	No	No	Yes	No	1	Yes	No	No	No	Yes	No	Yes	Yes	No	0.75	5.75	Low adherence	Poor	Rarely	Some	Possible	2 to 4 times a month	10 or above	monthly	monthly	monthly	less than monthly	less than monthly	monthly	Yes within the last year	Yes, but not within the last year	22	Yes	Yes	Yes	yes	No
Yes	1	1	1	1	Never	1	1	0	0	2	2	Every 3-5 months	No	No	No	No	1	No	Yes	No	No	No	No	Yes	No	Yes	0.5	6.5	Medium Aherence	medium/high	Sometimes	Some	Possible	Never	1 or 2	Never	Never	Never	Never	Never	Never	Never	Never	0	No	No	No	No	No
No	0	0	0	0	Never	1	1	0	0	2	3	Every 3-5 months	No	No	No	No	1	No	No	No	No	No	No	Yes	No	No	1	8	High Adeherence	medium/high	Never	Uncertain	Very easy	2 to 4 times a month	3 or 4	Never	Never	Never	Never	Never	Never	Never	Yes, but not within the last year	5	No	No	No	yes	No
Yes	1	1	0	1	I can't decide	1	1	0	0	1	1	Every 3-5 months	Yes	No	Yes	Yes	1	Yes	Yes	Yes	No	Yes	Yes	Yes	Yes	Yes	0.5	2.5	Low adherence	Poor	Sometimes	A lot	Easy	Monthly/less	10 or above	monthly	less than monthly	less than monthly	monthly	monthly	less than monthly	Yes within the last year	Yes within the last year	22	Yes	Yes	Yes	No	Yes
Yes	1	1	0	1	Most likely	1	1	0	0	1	1	Every 6 or more months	No	No	No	No	1	No	No	No	No	No	No	Yes	No	No	0.75	7.75	Medium Aherence	medium/high	Rarely	Some	Possible	2 to 4 times a month	7 or 9	monthly	less than monthly	less than monthly	monthly	monthly	less than monthly	Yes, but not within the last year	Yes within the last year	20	Yes	Yes	Yes	yes	Yes
Yes	0	0	0	0	I can't decide	3	1	1	0	8	6	Monthly	No	Yes	No	No	1	No	No	No	Yes	No	No	Yes	No	No	0.75	6.75	Medium Aherence	medium/high	Rarely	A lot	Easy	Never	1 or 2	Never	Never	Never	Never	Never	Never	Never	Never	0	No	No	No	No	No
Yes	0	1	0	0	Never	1	1	0	0	1	1	Every 6 or more months	Yes	No	No	No	1	No	No	Yes	No	No	No	Yes	No	No	1	7	Medium Aherence	medium/high	Never	A lot	Possible	Monthly/less	3 or 4	Never	Never	Never	Never	Never	Never	Never	Never	2	No	No	No	No	No
No	0	0	0	0	Never	2	0	1	0	2	1	Monthly	Yes	Yes	No	Yes	0	No	No	Yes	Yes	No	Yes	No	No	No	0.75	3.75	Low adherence	Poor	Rarely	Little	Possible	Never	1 or 2	Never	Never	Never	Never	Never	Never	Never	Never	0	No	No	No	No	No
No	0	0	0	0	Never	1	1	0	0	3	2	Every 3-5 months	No	No	No	No	1	No	No	No	No	No	No	Yes	No	No	0.75	7.75	Medium Aherence	medium/high	Rarely	A lot	Easy	Monthly/less	3 or 4	Never	Never	Never	Never	Never	Never	Never	Never	2	No	No	No	No	No
No	0	0	0	0	Never	1	1	0	0	1	1	Every 6 or more months	No	No	No	No	1	No	No	No	No	No	No	Yes	No	No	1	8	High Adeherence	medium/high	Never	Some	Easy	Never	1 or 2	Never	Never	Never	Never	Never	Never	Never	Never	0	No	No	No	No	No
Yes	1	1	0	1	Most likely	1	1	0	0	2	2	Every two month	No	No	No	No	1	No	No	No	No	No	No	Yes	No	No	0.75	7.75	Medium Aherence	medium/high	Rarely	Some	Possible	2 to 4 times a month	7 or 9	monthly	less than monthly	less than monthly	monthly	monthly	less than monthly	Yes within the last year	Yes, but not within the last year	20	Yes	Yes	Yes	yes	Yes
No	1	1	1	0	Never	1	1	0	0	2	2	Monthly	No	No	No	No	0	No	No	No	No	No	No	No	No	No	1	7	Medium Aherence	medium/high	Never	Some	Easy	Never	1 or 2	Never	Never	Never	Never	Never	Never	Never	Never	0	No	No	No	No	No
No	0	0	0	0		1	1	0	0	3	3	Every two month	No	No	No	No	1	No	No	No	No	No	No	Yes	No	No	1	8	High Adeherence	medium/high	Never	A lot	Very easy	Never	1 or 2	Never	Never	Never	Never	Never	Never	Never	Never	0	No	No	No	No	No
No	1	0	0	0	Likely	1	1	0	0	2	3	Monthly	No	No	Yes	Yes	1	No	No	No	No	Yes	Yes	Yes	No	No	0.5	5.5	Low adherence	Poor	Sometimes	Some	Possible	2 to 4 times a month	7 or 9	monthly	Never	Never	Never	Never	Never	Yes, but not within the last year	Yes, but not within the last year	11	Yes	No	No	yes	No
No	0	0	0	0	Never	1	1	0	0	3	3	Every two month	Yes	No	Yes	No	1	No	Yes	Yes	No	Yes	No	Yes	No	Yes	0.25	4.25	Low adherence	Poor	Mostly	A lot	Easy	Never	1 or 2	Never	Never	Never	Never	Never	Never	Never	Never	0	No	No	No	No	No
No	0	0	0	0	Less likely	1	1	0	0	2	2	Monthly	No	No	No	No	0	No	No	No	No	No	No	No	No	No	0.75	6.75	Medium Aherence	medium/high	Rarely	Some	Possible	Never	1 or 2	Never	Never	Never	Never	Never	Never	Never	Never	0	No	No	No	No	No
No	0	0	0	0	Never	1	1	0	0	3	2	Every 3-5 months	Yes	No	No	No	0	No	No	Yes	No	No	No	No	No	No	0.75	5.75	Low adherence	Poor	Rarely	Some	Possible	Never	1 or 2	Never	Never	Never	Never	Never	Never	Never	Never	0	No	No	No	No	No
Yes	0	1	0	1	I can't decide	1	1	0	0	2	2	Monthly	No	No	No	No	1	No	No	No	No	No	No	Yes	No	No	0.75	7.75	Medium Aherence	medium/high	Rarely	A lot	Very easy	Never	1 or 2	Never	Never	Never	Never	Never	Never	Never	Never	0	No	No	No	No	No
No	0	0	0	0	Never	1	1	0	0	8	5	Monthly	Yes	No	No	No	1	No	No	Yes	No	No	No	Yes	No	No	0.5	6.5	Medium Aherence	medium/high	Sometimes	A lot	Easy	Never	1 or 2	Never	Never	Never	Never	Never	Never	Never	Never	0	No	No	No	No	No
No	0	0	0	0	Never	1	1	0	0	1	2	Monthly	No	No	No	No	1	No	No	No	No	No	No	Yes	No	No	0.75	7.75	Medium Aherence	medium/high	Rarely	A lot	Easy	Never	1 or 2	Never	Never	Never	Never	Never	Never	Never	Never	0	No	No	No	No	No
No	0	0	0	0	I can't decide	2	0	1	0	2	2	Monthly	No	No	No	No	1	No	No	No	No	No	No	Yes	No	No	0.75	7.75	Medium Aherence	medium/high	Rarely	A lot	Easy	Never	1 or 2	Never	Never	Never	Never	Never	Never	Never	Never	0	No	No	No	No	No
Yes	1	0	0	1	I can't decide	1	1	0	0	2	2	Every two month	No	No	No	No	1	No	No	No	No	No	No	Yes	No	No	0.5	7.5	Medium Aherence	medium/high	Sometimes	Some	Possible	2 to 4 times a month	7 or 9	Never	less than monthly	monthly	monthly	less than monthly	monthly	Yes within the last year	Yes within the last year	21	Yes	Yes	Yes	yes	Yes
No					Never	3	1	1	0	2	2	Every two/three weeks	No	No	No	No	1	No	No	No	No	No	No	Yes	No	No	1	8	High Adeherence	medium/high	Never	Uncertain	Possible	Monthly/less	3 or 4	Never	Never	Never	Never	Never	Never	Never	Yes, but not within the last year	4	No	No	No	No	No
No	1	0	0	0	Likely	1	1	0	0	2	2	Every 3-5 months	No	No	No	No	1	No	No	No	No	No	No	Yes	No	No	1	8	High Adeherence	medium/high	Never	Some	Difficult	Never	1 or 2	Never	Never	Never	Never	Never	Never	Never	Never	0	No	No	No	No	No
No	0	0	0	0	Never	1	1	0	0	1	1	Every 6 or more months	No	No	No	No	1	No	No	No	No	No	No	Yes	No	No	1	8	High Adeherence	medium/high	Never	Some	Easy	Never	1 or 2	Never	Never	Never	Never	Never	Never	Never	Never	0	No	No	No	No	No
No	0	0	0	0	Never	2	0	1	0	2	1	Every 3-5 months	No	No	No	No	1	No	No	No	No	No	No	Yes	No	No	0.75	7.75	Medium Aherence	medium/high	Rarely	Some	Easy	Monthly/less	3 or 4	Never	Never	Never	Never	Never	Never	Never	Yes within the last year	6	No	No	No	No	No
Yes	1	1	0	1	Most likely	1	1	0	0	1	1	Every 3-5 months	No	No	No	No	1	No	No	No	No	No	No	Yes	No	No	1	8	High Adeherence	medium/high	Never	Uncertain	Possible	2 to 4 times a month	7 or 9	monthly	monthly	less than monthly	less than monthly	less than monthly	weekly	Yes, but not within the last year	Yes within the last year	21	Yes	Yes	Yes	yes	Yes
No	0	0	0	0	Never	3	1	1	0	2	5	Every 3-5 months	Yes	Yes	No	Yes	1	No	Yes	Yes	Yes	No	Yes	Yes	No	Yes	0.5	3.5	Low adherence	Poor	Sometimes	Uncertain	Easy	Never	1 or 2	Never	Never	Never	Never	Never	Never	Never	Never	0	No	No	No	No	No
Yes	1	1	0	1	Most likely	1	1	0	0	1	1	Every 3-5 months	No	No	No	No	1	No	No	No	No	No	No	Yes	No	No	0.5	7.5	Medium Aherence	medium/high	Sometimes	A lot	Possible	2 to 4 times a month	7 or 9	less than monthly	monthly	less than monthly	less than monthly	monthly	less than monthly	Yes within the last year	Yes, but not within the last year	19	Yes	Yes	Yes	yes	No
No	0	0	0	0	Never	1	1	0	0	2	1	Monthly	No	No	No	No	1	No	No	No	No	No	No	Yes	No	No	1	8	High Adeherence	medium/high	Never	A lot	Very easy	Never	1 or 2	Never	Never	Never	Never	Never	Never	Never	Never	0	No	No	No	No	No
Yes	1	1	0	1	Most likely	1	1	0	0	1	1	Every 3-5 months	Yes	No	Yes	Yes	1	Yes	Yes	Yes	No	Yes	Yes	Yes	Yes	Yes	0.25	2.25	Low adherence	Poor	Mostly	Some	Possible	2 to 4 times a month	7 or 9	monthly	monthly	monthly	less than monthly	monthly	monthly	Yes within the last year	Yes, but not within the last year	22	Yes	Yes	Yes	yes	Yes
No	0	0	0	1	Most likely	1	1	0	0	1	1	Every two month	No	No	No	No	0	Yes	Yes	No	No	No	No	No	Yes	Yes	0.75	4.75	Low adherence	Poor	Rarely	Uncertain	Possible	2 to 4 times a month	3 or 4	less than monthly	less than monthly	less than monthly	less than monthly	less than monthly	Never	Yes, but not within the last year	Yes, but not within the last year	12	Yes	No	No	yes	No
No	0	0	0	0	Likely	1	1	0	0	2	2	Monthly	No	No	No	No	1	No	Yes	No	No	No	No	Yes	No	Yes	0.75	6.75	Medium Aherence	medium/high	Rarely	Uncertain	Possible	Monthly/less	3 or 4	Never	less than monthly	Never	Never	less than monthly	Never	Yes, but not within the last year	Yes, but not within the last year	8	Yes	No	No	No	No
Yes	0	0	0	0	Never	1	1	0	0	2	2	Every 3-5 months	No	No	No	No	1	No	No	No	No	No	No	Yes	No	No	0.75	7.75	Medium Aherence	medium/high	Rarely	Some	Difficult	Never	1 or 2	Never	Never	Never	Never	Never	Never	Never	Never	0	No	No	No	No	No
Yes	1	1	0	1	Most likely	1	1	0	0	1	1	Every 3-5 months	No	No	No	No	1	No	No	No	No	No	No	Yes	No	No	0.75	7.75	Medium Aherence	medium/high	Rarely	A lot	Possible	Monthly/less	7 or 9	monthly	less than monthly	less than monthly	Never	monthly	less than monthly	Yes within the last year	Yes, but not within the last year	17	Yes	Yes	Yes	No	Yes
No	0	0	0	0	Never	1	1	0	0	2	4	Monthly	No	No	No	No	1	No	No	No	No	No	No	Yes	No	No	0.75	7.75	Medium Aherence	medium/high	Rarely	Some	Easy	Never	1 or 2	Never	Never	Never	Never	Never	Never	Never	Never	0	No	No	No	No	No
No	0	0	0	0	Never	1	1	0	0	1	1	Every 6 or more months	No	No	No	No	1	No	No	No	No	No	No	Yes	No	No	1	8	High Adeherence	medium/high	Never	A lot	Easy	Never	1 or 2	Never	Never	Never	Never	Never	Never	Never	Never	0	No	No	No	No	No
No	0	0	0	0	Less likely	2	0	1	0	2	1	Every two month	No	No	No	No	1	No	No	No	No	No	No	Yes	No	No	0.75	7.75	Medium Aherence	medium/high	Rarely	Some	Possible	Never	1 or 2	Never	Never	Never	Never	Never	Never	Never	Never	0	No	No	No	No	No
Yes	1	0	0	0	Most likely	3	1	0	1	2	4	Every two month	No	No	No	No	1	No	Yes	No	No	No	No	Yes	No	Yes	0.75	6.75	Medium Aherence	medium/high	Rarely	A lot	Very easy	Never	1 or 2	Never	Never	Never	Never	Never	Never	Never	Never	0	No	No	No	No	No
No	1	0	0	1	Never	2	0	1	0	2	1	Every two month	No	No	No	No	1	No	No	No	No	No	No	Yes	No	No	1	8	High Adeherence	medium/high	Never	Some	Possible	2 to 3 times a week	3 or 4	weekly	Never	Never	less than monthly	Never	Never	Never	Yes within the last year	12	Yes	No	No	yes	No
No	0	0	0	0	Less likely	1	1	0	0	3	1	Every 3-5 months	No	No	No	No	1	No	No	No	No	No	No	Yes	No	No	0.5	7.5	Medium Aherence	medium/high	Sometimes	Some	Possible	Never	1 or 2	Never	Never	Never	Never	Never	Never	Never	Never	0	No	No	No	No	No
No	0	0	0	0	Never	1	1	0	0	4	2	Every two month	Yes	No	No	No	1	No	Yes	Yes	No	No	No	Yes	No	Yes	0.75	5.75	Low adherence	Poor	Rarely	A lot	Easy	Never	1 or 2	Never	Never	Never	Never	Never	Never	Never	Never	0	No	No	No	No	Yes
Yes	1	0	0	0	I can't decide	1	1	0	0	1	1	Every 6 or more months	No	No	No	No	1	No	No	No	No	No	No	Yes	No	No	0.75	7.75	Medium Aherence	medium/high	Rarely	Uncertain	Possible	2 to 4 times a month	7 or 9	less than monthly	less than monthly	monthly	monthly	monthly	less than monthly	Yes within the last year	Yes within the last year	22	Yes	Yes	Yes	yes	No
Yes	0	0	0	0	I can't decide	1	1	0	0	2	5	Every two month	No	No	No	No	1	No	Yes	No	No	No	No	Yes	No	Yes	0.75	6.75	Medium Aherence	medium/high	Rarely	A lot	Very easy	Never	1 or 2	Never	Never	Never	Never	Never	Never	Never	Never	0	No	No	No	No	Yes
Yes	1	1	1	1	Most likely	1	1	0	0	2	2	Monthly	No	No	No	No	0	No	No	No	No	No	No	No	No	No	0.5	6.5	Medium Aherence	medium/high	Sometimes	Some	Easy	2 to 4 times a month	7 or 9	less than monthly	less than monthly	less than monthly	monthly	monthly	monthly	Yes within the last year	Yes, but not within the last year	20	Yes	Yes	Yes	yes	Yes
Yes	1	1	0	1	Most likely	1	1	0	0	3	3	Every 3-5 months	No	No	No	No	1	No	No	No	No	No	No	Yes	No	No	1	8	High Adeherence	medium/high	Never	A lot	Easy	Never	1 or 2	Never	Never	Never	Never	Never	Never	Never	Never	0	No	No	No	No	No
No	0	0	0	0		1	1	0	0	1	1	Every 3-5 months	No	No	No	No	1	No	No	No	No	No	No	Yes	No	No	1	8	High Adeherence	medium/high	Never	Some	Easy	2 to 4 times a month	7 or 9	Never	Never	Never	Never	Never	Never	Never	Never	5	No	No	No	yes	No
No	1	1	0	1	I can't decide	1	1	0	0	1	1	Every 3-5 months	No	No	No	No	0	No	No	No	No	No	No	No	No	No	0.5	6.5	Medium Aherence	medium/high	Sometimes	Some	Possible	2 to 4 times a month	3 or 4	less than monthly	less than monthly	less than monthly	monthly	monthly	less than monthly	Yes within the last year	Yes within the last year	19	Yes	Yes	Yes	yes	No
No	1	0	1	0	Likely	3	1	1	0	2	3	Every 3-5 months	No	No	No	No	1	No	No	No	No	No	No	Yes	No	No	0.75	7.75	Medium Aherence	medium/high	Rarely	A lot	Difficult	Monthly/less	5 or 6	Never	less than monthly	less than monthly	less than monthly	less than monthly	less than monthly	Yes within the last year	Yes within the last year	16	Yes	Yes	Yes	No	No
No	0	0	0	0	Never	1	1	0	0	2	3	Monthly	No	No	No	No	0	No	No	No	No	No	No	No	No	No	0.75	6.75	Medium Aherence	medium/high	Rarely	A lot	Easy	Never	1 or 2	Never	Never	Never	Never	Never	Never	Never	Never	0	No	No	No	No	No
No	0	0	0	0	Never	1	1	0	0	2	1	Every 3-5 months	No	No	No	No	1	No	No	No	No	No	No	Yes	No	No	1	8	High Adeherence	medium/high	Never	A lot	Very easy	Never	1 or 2	Never	Never	Never	Never	Never	Never	Never	Never	0	No	No	No	No	No
No	0	0	0	0	I can't decide	2	0	1	0	2	1	Every two month	No	Yes	Yes	No	0	No	No	No	Yes	Yes	No	No	No	No	0.75	4.75	Low adherence	Poor	Rarely	A lot	Very easy	Monthly/less	3 or 4	Never	Never	Never	Never	Never	Never	Never	Never	2	No	No	No	No	No
No	0	0	0	0	Likely	3	1	1	0	2	2	Every two month	No	No	No	No	1	No	No	No	No	No	No	Yes	No	No	0.75	7.75	Medium Aherence	medium/high	Rarely	Some	Possible	Never	1 or 2	Never	Never	Never	Never	Never	Never	Never	Never	0	No	No	No	No	No
No	0	0	0	0	Never	1	1	0	0	4	2	Every two month	No	No	No	No	1	No	Yes	No	No	No	No	Yes	No	Yes	1	7	Medium Aherence	medium/high	Never	A lot	Easy	Never	1 or 2	Never	Never	Never	Never	Never	Never	Never	Never	0	No	No	No	No	No
No	0	0	0	0	Never	1	1	0	0	2	1	Every two month	No	No	No	No	1	No	No	No	No	No	No	Yes	No	No	1	8	High Adeherence	medium/high	Never	A lot	Possible	Never	1 or 2	Never	Never	Never	Never	Never	Never	Never	Never	0	No	No	No	No	No
No	0	0	0	1	I can't decide	1	1	0	0	2	6	Every two month	No	No	No	No	1	No	Yes	No	No	No	No	Yes	No	Yes	0.75	6.75	Medium Aherence	medium/high	Rarely	Some	Possible	Monthly/less	3 or 4	Never	less than monthly	Never	less than monthly	less than monthly	Never	Yes, but not within the last year	Yes, but not within the last year	9	Yes	No	No	No	No
No	1	0	0	0	I can't decide	3	1	0	1	2	5	Monthly	Yes	No	No	Yes	1	No	Yes	Yes	No	No	Yes	Yes	No	Yes	0.5	4.5	Low adherence	Poor	Sometimes	Some	Easy	Never	1 or 2	Never	Never	Never	Never	Never	Never	Never	Never	0	No	No	No	No	No
No	0	0	0	0	Never	2	0	1	0	2	1	Monthly	No	No	No	No	0	No	No	No	No	No	No	No	No	No	0.75	6.75	Medium Aherence	medium/high	Rarely	A lot	Very easy	Never	1 or 2	Never	Never	Never	Never	Never	Never	Never	Never	0	No	No	No	No	No
No	0	0	0	1	Likely	1	1	0	0	1	1	Every 6 or more months	No	No	No	No	1	No	Yes	No	No	No	No	Yes	No	Yes	1	7	Medium Aherence	medium/high	Never	Some	Possible	Never	1 or 2	Never	Never	Never	Never	Never	Never	Never	Never	0	No	No	No	No	No
No	1	0	0	0	Never	1	1	0	0	1	1	Every 6 or more months	Yes	No	No	No	1	No	Yes	Yes	No	No	No	Yes	No	Yes	0.75	5.75	Low adherence	Poor	Rarely	A lot	Possible	Monthly/less	3 or 4	Never	Never	Never	Never	Never	Never	Never	Never	2	No	No	No	No	No
Yes	1	1	0	1		1	1	0	0	1	1	Every 6 or more months	No	No	Yes	Yes	1	Yes	Yes	No	No	Yes	Yes	Yes	Yes	Yes	0.5	3.5	Low adherence	Poor	Sometimes	Uncertain	Possible	2 to 4 times a month	10 or above	monthly	monthly	monthly	monthly	less than monthly	less than monthly	Yes within the last year	Yes within the last year	24	Yes	Yes	Yes	yes	Yes
No	0	0	0	0	Never	2	0	1	0	2	1	Monthly	No	No	No	No	1	No	No	No	No	No	No	Yes	No	No	1	8	High Adeherence	medium/high	Never	A lot	Easy	Never	1 or 2	Never	Never	Never	Never	Never	Never	Never	Never	0	No	No	No	No	No
No	0	0	0	0	Never	1	1	0	0	1	1	Every 6 or more months	No	No	No	No	1	No	No	No	No	No	No	Yes	No	No	1	8	High Adeherence	medium/high	Never	Some	Easy	Never	1 or 2	Never	Never	Never	Never	Never	Never	Never	Never	0	No	No	No	No	No
No	0	0	0	0	Never	1	1	0	0	2	2	Every two month	No	No	No	Yes	1	Yes	No	No	No	No	Yes	Yes	Yes	No	0.75	5.75	Low adherence	Poor	Rarely	A lot	Very easy	Never	1 or 2	Never	Never	Never	Never	Never	Never	Never	Never	0	No	No	No	No	No
No	0	0	0	0	Never	1	1	0	0	3	5	Monthly	No	No	No	No	1	No	No	No	No	No	No	Yes	No	No	1	8	High Adeherence	medium/high	Never	A lot	Easy	Never	1 or 2	Never	Never	Never	Never	Never	Never	Never	Never	0	No	No	No	No	No
No	0	0	0	0	Never	1	1	0	0	2	1	Monthly	No	No	No	No	1	No	No	No	No	No	No	Yes	No	No	0.75	7.75	Medium Aherence	medium/high	Rarely	A lot	Easy	Monthly/less	3 or 4	Never	Never	Never	Never	Never	Never	Never	Never	2	No	No	No	No	No
Yes	1	0	0	0		3	1	0	1	2	3	Monthly	No	No	No	No	1	No	No	No	No	No	No	Yes	No	No	1	8	High Adeherence	medium/high	Never	A lot	Very easy	Never	1 or 2	Never	Never	Never	Never	Never	Never	Never	Never	0	No	No	No	No	No
No	0	0	0	0	Never	1	1	0	0	2	2	Every 3-5 months	No	No	No	No	1	No	No	No	No	No	No	Yes	No	No	1	8	High Adeherence	medium/high	Never	A lot	Easy	4 or more times	5 or 6	Never	Daily or almost daily	Never	Never	Never	Never	Never	Yes within the last year	14	Yes	No	No	yes	No
No	0	0	0	0	Less likely	1	1	0	0	2	1	Every two month	No	No	No	No	0	No	No	No	No	No	No	No	No	No	0.5	6.5	Medium Aherence	medium/high	Sometimes	Uncertain	Difficult	Never	1 or 2	Never	Never	Never	Never	Never	Never	Never	Never	0	No	No	No	No	No
Yes	0	0	0	1	Most likely	3	1	1	0	4	2	Every 3-5 months	Yes	Yes	No	Yes	1	No	Yes	Yes	Yes	No	Yes	Yes	No	Yes	0.75	3.75	Low adherence	Poor	Rarely	Uncertain	Possible	2 to 4 times a month	3 or 4	Never	less than monthly	Never	Never	Never	Never	Never	Never	4	No	No	No	yes	No
No	1	0	0	0	Likely	3	1	0	1	2	4	Every two month	No	No	Yes	Yes	1	Yes	Yes	No	No	Yes	Yes	Yes	Yes	Yes	1	4	Low adherence	Poor	Never	Uncertain	Difficult	2 to 4 times a month	10 or above	Never	Never	Never	Never	Never	Never	Never	Yes, but not within the last year	8	Yes	No	No	yes	No
No	0	0	0	0	Never	1	1	0	0	2	2	Every two month	No	No	No	No	1	No	No	No	No	No	No	Yes	No	No	0.75	7.75	Medium Aherence	medium/high	Rarely	A lot	Easy	Never	1 or 2	Never	Never	Never	Never	Never	Never	Never	Never	0	No	No	No	No	No
No	0	0	0	0	Never	1	1	0	0	2	3	Every 3-5 months	No	No	No	No	1	No	No	No	No	No	No	Yes	No	No	1	8	High Adeherence	medium/high	Never	A lot	Easy	2 to 4 times a month	3 or 4	Never	Never	Never	Never	Never	Never	Never	Never	3	No	No	No	yes	No
No	0	0	0	0	Never	1	1	0	0	2	2	Every 3-5 months	No	Yes	No	No	1	No	No	No	Yes	No	No	Yes	No	No	0.5	6.5	Medium Aherence	medium/high	Sometimes	Some	Easy	Never	1 or 2	Never	Never	Never	Never	Never	Never	Never	Never	0	No	No	No	No	No
Yes	1	1	1	1	Most likely	1	1	0	0	1	1	Every two month	No	No	No	No	1	No	No	No	No	No	No	Yes	No	No	0.75	7.75	Medium Aherence	medium/high	Rarely	A lot	Very easy	Monthly/less	7 or 9	less than monthly	less than monthly	less than monthly	monthly	monthly	monthly	Yes within the last year	Yes within the last year	21	Yes	Yes	Yes	No	Yes
No	0	0	0	0	I can't decide	1	1	0	0	1	4	Every 3-5 months	No	No	No	No	1	No	No	No	No	No	No	Yes	No	No	1	8	High Adeherence	medium/high	Never	Uncertain	Difficult	2 to 3 times a week	10 or above	less than monthly	Never	Never	Never	Never	Never	Never	Yes, but not within the last year	10	Yes	No	No	yes	No
No	0	0	1	1	Never	1	1	0	0	5	5	Every two month	No	No	No	No	1	No	Yes	No	No	No	No	Yes	No	Yes	0.5	6.5	Medium Aherence	medium/high	Sometimes	Some	Possible	Never	1 or 2	Never	Never	Never	Never	Never	Never	Never	Never	0	No	No	No	No	No
No	0	0	0	0	Never	1	1	0	0	1	1	Every 6 or more months	No	No	No	No	0	No	No	No	No	No	No	No	No	No	1	7	Medium Aherence	medium/high	Never	A lot	Easy	Never	1 or 2	Never	Never	Never	Never	Never	Never	Never	Never	0	No	No	No	No	No
No	0	0	0	0	Less likely	1	1	0	0	2	3	weekly	No	No	No	No	1	No	No	No	No	No	No	Yes	No	No	0.75	7.75	Medium Aherence	medium/high	Rarely	Some	Possible	Never	1 or 2	Never	Never	Never	Never	Never	Never	Never	Never	0	No	No	No	No	No
No	0	0	0	0	Never	1	1	0	0	1	1	Every 3-5 months	No	No	No	No	1	No	No	No	No	No	No	Yes	No	No	0.75	7.75	Medium Aherence	medium/high	Rarely	A lot	Easy	Never	1 or 2	Never	Never	Never	Never	Never	Never	Never	Never	0	No	No	No	No	No
No	0	0	0	0	I can't decide	1	1	0	0	2	3	Every two/three weeks	No	No	No	No	0	No	Yes	No	No	No	No	No	No	Yes	0.75	5.75	Low adherence	Poor	Rarely	Little	Difficult	Monthly/less	3 or 4	less than monthly	Never	Never	Never	less than monthly	Never	Yes, but not within the last year	Yes, but not within the last year	8	Yes	No	No	No	No
No	0	0	0	0	I can't decide	1	1	0	0	2	2	Monthly	No	No	No	Yes	1	No	No	No	No	No	Yes	Yes	No	No	0.5	6.5	Medium Aherence	medium/high	Sometimes	A lot	Easy	2 to 3 times a week	10 or above	weekly	less than monthly	Never	Never	Never	Never	Never	Yes, but not within the last year	13	Yes	No	No	yes	No
No	0	0	0	0	Less likely	1	1	0	0	1	1	weekly	Yes	No	Yes	Yes	1	Yes	No	Yes	No	Yes	Yes	Yes	Yes	No	1	4	Low adherence	Poor	Never	Some	Difficult	Never	1 or 2	Never	Never	Never	Never	Never	Never	Never	Never	0	No	No	No	No	No
Yes	1	0	0	0	Never	1	1	0	0	1	1	Every 3-5 months	No	No	No	No	1	No	No	No	No	No	No	Yes	No	No	1	8	High Adeherence	medium/high	Never	Some	Possible	Never	1 or 2	Never	Never	Never	Never	Never	Never	Never	Never	0	No	No	No	No	No
No	0	0	0	0	I can't decide	3	0	0	1	2	2	Every two month	No	No	No	No	1	No	No	No	No	No	No	Yes	No	No	1	8	High Adeherence	medium/high	Never	A lot	Very easy	Never	1 or 2	Never	Never	Never	Never	Never	Never	Never	Never	0	No	No	No	No	No
No	0	0	0	0	I can't decide	2	0	1	0	2	1	Monthly	No	No	No	No	1	No	No	No	No	No	No	Yes	No	No	0.75	7.75	Medium Aherence	medium/high	Rarely	Some	Easy	Monthly/less	5 or 6	Never	Never	Never	Never	Never	Never	Never	Never	3	No	No	No	No	No
No	0	0	0	0	Never	1	1	0	0	2	3	Every 3-5 months	No	No	No	No	1	No	No	No	No	No	No	Yes	No	No	0.75	7.75	Medium Aherence	medium/high	Rarely	Some	Easy	Never	1 or 2	Never	Never	Never	Never	Never	Never	Never	Never	0	No	No	No	No	No
No	0	0	0	0	Likely	1	1	0	0	1	1	Every 3-5 months	No	No	No	No	1	No	No	No	No	No	No	Yes	No	No	1	8	High Adeherence	medium/high	Never	Some	Possible	Monthly/less	5 or 6	Never	Never	Never	Never	Never	Never	Never	Never	3	No	No	No	No	No
No	0	0	0	0	Never	2	0	1	0	2	1	Every two month	No	No	No	No	1	No	Yes	No	No	No	No	Yes	No	Yes	1	7	Medium Aherence	medium/high	Never	A lot	Possible	Never	1 or 2	Never	Never	Never	Never	Never	Never	Never	Never	0	No	No	No	No	No
Yes	1	0	1	0	Likely	1	1	0	0	1	1	Monthly	No	No	No	No	0	No	No	No	No	No	No	No	No	No	0.75	6.75	Medium Aherence	medium/high	Rarely	Little	Difficult	Never	1 or 2	Never	Never	Never	Never	Never	Never	Never	Never	0	No	No	No	No	No
Yes	1	0	0	1	I can't decide	2	0	1	0	2	1	Monthly	Yes	Yes	Yes	Yes	1	Yes	Yes	Yes	Yes	Yes	Yes	Yes	Yes	Yes	0.25	1.25	Low adherence	Poor	Mostly	A lot	Very easy	Monthly/less	10 or above	Never	Never	Never	Never	Never	Never	Yes, but not within the last year	Yes, but not within the last year	9	Yes	No	No	No	No
No	0	0	0	0	Never	3	1	1	0	2	2	Monthly	No	No	No	No	1	No	No	No	No	No	No	Yes	No	No	0.75	7.75	Medium Aherence	medium/high	Rarely	Some	Easy	2 to 4 times a month	10 or above	Never	Never	Never	Never	Never	Never	Yes, but not within the last year	Yes, but not within the last year	10	Yes	No	No	yes	No
Yes	1	0	0	0	I can't decide	3	1	1	0	2	3	Every 3-5 months	No	Yes	Yes	No	1	No	No	No	Yes	Yes	No	Yes	No	No	1	6	Medium Aherence	medium/high	Never	Some	Possible	Never	1 or 2	Never	Never	Never	Never	Never	Never	Never	Never	0	No	No	No	No	No
Yes	0	0	0	0	Never	3	0	0	1	2	2	Every two month	No	No	No	No	0	No	No	No	No	No	No	No	No	No	1	7	Medium Aherence	medium/high	Never	Little	Possible	Never	1 or 2	Never	Never	Never	Never	Never	Never	Never	Never	0	No	No	No	No	No
No	0	0	0	0	Never	1	1	0	0	2	2	Monthly	No	No	No	No	1	No	No	No	No	No	No	Yes	No	No	0.75	7.75	Medium Aherence	medium/high	Rarely	Some	Easy	Monthly/less	7 or 9	Never	Never	Never	Never	Never	Never	Never	Never	4	No	No	No	No	No
Yes	1	1	0	1	Most likely	1	1	0	0	1	1	Every 3-5 months	Yes	No	No	No	1	No	No	Yes	No	No	No	Yes	No	No	0.5	6.5	Medium Aherence	medium/high	Sometimes	Some	Easy	2 to 4 times a month	5 or 6	less than monthly	monthly	less than monthly	less than monthly	less than monthly	monthly	Yes, but not within the last year	Yes within the last year	18	Yes	Yes	Yes	yes	Yes
No	0	0	0	0	Never	1	1	0	0	1	1	Every 6 or more months	No	No	No	No	1	No	No	No	No	No	No	Yes	No	No	1	8	High Adeherence	medium/high	Never	Some	Possible	Never	1 or 2	Never	Never	Never	Never	Never	Never	Never	Never	0	No	No	No	No	No
No	1	0	0	0	I can't decide	1	1	0	0	1	1	Every 3-5 months	No	No	No	No	1	No	No	No	No	No	No	Yes	No	No	0.75	7.75	Medium Aherence	medium/high	Rarely	A lot	Easy	Monthly/less	7 or 9	Never	less than monthly	Never	monthly	less than monthly	less than monthly	Yes, but not within the last year	Yes, but not within the last year	13	Yes	No	No	No	Yes
No	0	0	0	0	I can't decide	1	1	0	0	1	1	Every 6 or more months	Yes	No	No	No	1	No	No	Yes	No	No	No	Yes	No	No	0.75	6.75	Medium Aherence	medium/high	Rarely	Uncertain	Possible	Never	1 or 2	Never	Never	Never	Never	Never	Never	Never	Never	0	No	No	No	No	No
Yes	1	1	0	1	Most likely	1	1	0	0	1	1	Every two month	No	No	No	No	1	No	No	No	No	No	No	Yes	No	No	0.5	7.5	Medium Aherence	medium/high	Sometimes	A lot	Possible	2 to 4 times a month	10 or above	monthly	monthly	less than monthly	less than monthly	monthly	monthly	Yes, but not within the last year	Yes within the last year	22	Yes	Yes	Yes	yes	Yes
No	1	1	0	0	I can't decide	1	1	0	0	2	3	Every two month	No	No	No	No	1	No	No	No	No	No	No	Yes	No	No	0.5	7.5	Medium Aherence	medium/high	Sometimes	Little	Very difficult	Never	1 or 2	Never	Never	Never	Never	Never	Never	Never	Never	0	No	No	No	No	No
Yes	1	0	0	0	Never	1	1	0	0	2	4	Monthly	Yes	Yes	No	Yes	1	No	Yes	Yes	Yes	No	Yes	Yes	No	Yes	0.25	3.25	Low adherence	Poor	Mostly	Some	Possible	Never	1 or 2	Never	Never	Never	Never	Never	Never	Never	Never	0	No	No	No	No	No
No	1	0	0	0	Likely	2	0	1	0	2	1	Monthly	Yes	No	Yes	Yes	1	Yes	Yes	Yes	No	Yes	Yes	Yes	Yes	Yes	0.75	2.75	Low adherence	Poor	Rarely	A lot	Very easy	Monthly/less	3 or 4	Never	Never	Never	Never	Never	Never	Never	Never	2	No	No	No	No	No
No	0	0	0	0	I can't decide	1	1	0	0	2	3	Every two month	Yes	No	No	No	1	No	Yes	Yes	No	No	No	Yes	No	Yes	0.75	5.75	Low adherence	Poor	Rarely	Some	Possible	Monthly/less	3 or 4	Never	monthly	Never	Never	less than monthly	Never	Never	Yes within the last year	9	Yes	No	No	No	No
No	0	0	0	0	Never	3	1	1	0	3	5	Monthly	Yes	No	No	No	1	No	Yes	Yes	No	No	No	Yes	No	Yes	0.75	5.75	Low adherence	Poor	Rarely	Uncertain	Possible	Never	1 or 2	Never	Never	Never	Never	Never	Never	Never	Never	0	No	No	No	No	No
No	0	0	0	0	Never	3	1	1	0	7	5	Monthly	No	No	No	No	1	No	No	No	No	No	No	Yes	No	No	1	8	High Adeherence	medium/high	Never	A lot	Very easy	Never	1 or 2	Never	Never	Never	Never	Never	Never	Never	Never	0	No	No	No	No	No
No	0	0	0	0		1	1	0	0	1	1	Every 3-5 months	No	Yes	Yes	No	0	No	Yes	No	Yes	Yes	No	No	No	Yes	0.75	3.75	Low adherence	Poor	Rarely	None	Very difficult	2 to 3 times a week	1 or 2	Never	less than monthly	Never	Never	Never	Never	Never	Never	4	No	No	No	yes	No
No	0	0	0	0	Never	1	1	0	0	1	1	Every 6 or more months	No	No	No	No	1	No	No	No	No	No	No	Yes	No	No	1	8	High Adeherence	medium/high	Never	Uncertain	Possible	Never	1 or 2	Never	Never	Never	Never	Never	Never	Never	Never	0	No	No	No	No	No
No	0	0	0	0	Never	3	1	0	1	2	3	Every two month	No	No	No	No	1	No	Yes	No	No	No	No	Yes	No	Yes	0.75	6.75	Medium Aherence	medium/high	Rarely	Little	Possible	Monthly/less	3 or 4	Never	Never	Never	Never	Never	Never	Never	Yes, but not within the last year	4	No	No	No	No	No
No	0	0	0	0	Never	1	1	0	0	3	3	Every 3-5 months	No	No	No	No	1	No	No	No	No	No	No	Yes	No	No	0.75	7.75	Medium Aherence	medium/high	Rarely	Uncertain	Easy	Never	1 or 2	Never	Never	Never	Never	Never	Never	Never	Never	0	No	No	No	No	No
No	0	0	0	0	Never	1	1	0	0	2	3	Monthly	No	Yes	No	No	1	No	Yes	No	Yes	No	No	Yes	No	Yes	0.5	5.5	Low adherence	Poor	Sometimes	Some	Possible	Never	1 or 2	Never	Never	Never	Never	Never	Never	Never	Never	0	No	No	No	No	No
Yes	0	0	0	0	Never	1	1	0	0	2	2	Monthly	Yes	No	No	Yes	1	No	No	Yes	No	No	Yes	Yes	No	No	0.5	5.5	Low adherence	Poor	Sometimes	A lot	Easy	Never	1 or 2	Never	Never	Never	Never	Never	Never	Never	Never	0	No	No	No	No	No
No	0	0	0	0	Never	1	1	0	0	1	1	Every 3-5 months	No	No	No	No	1	No	No	No	No	No	No	Yes	No	No	1	8	High Adeherence	medium/high	Never	A lot	Easy	Never	1 or 2	Never	Never	Never	Never	Never	Never	Never	Never	0	No	No	No	No	No
No	0	0	0	0	Never	1	1	0	0	1	1	Every two/three weeks	Yes	Yes	Yes	Yes	1	No	No	Yes	Yes	Yes	Yes	Yes	No	No	0.25	3.25	Low adherence	Poor	Mostly	Some	Possible	Never	1 or 2	Never	Never	Never	Never	Never	Never	Never	Never	0	No	No	No	No	No
No	0	0	0	0	I can't decide	1	1	0	0	2	3	Monthly	No	No	No	No	1	No	Yes	No	No	No	No	Yes	No	Yes	0.75	6.75	Medium Aherence	medium/high	Rarely	Little	Possible	Never	1 or 2	Never	Never	Never	Never	Never	Never	Never	Never	0	No	No	No	No	No
No	0	0	0	0	Never	2	0	1	0	2	1	Monthly	No	No	No	No	0	No	No	No	No	No	No	No	No	No	0.75	6.75	Medium Aherence	medium/high	Rarely	A lot	Easy	Monthly/less	7 or 9	Never	Never	Never	Never	Never	Never	Never	Never	4	No	No	No	No	No
No	0	0	0	0	I can't decide	2	0	1	0	2	3	Monthly	Yes	No	No	Yes	1	No	Yes	Yes	No	No	Yes	Yes	No	Yes	0.75	4.75	Low adherence	Poor	Rarely	Some	Easy	Monthly/less	3 or 4	Never	less than monthly	less than monthly	Never	less than monthly	Never	Yes, but not within the last year	Yes within the last year	11	Yes	No	No	No	No
No	0	0	0	0	I can't decide	1	1	0	0	2	3	Every two month	No	No	No	No	1	No	No	No	No	No	No	Yes	No	No	0.5	7.5	Medium Aherence	medium/high	Sometimes	Uncertain	Possible	Never	1 or 2	Never	Never	Never	Never	Never	Never	Never	Never	0	No	No	No	No	No
No	0	0	0	0	Never	2	0	1	0	2	1	Monthly	No	No	No	No	1	No	No	No	No	No	No	Yes	No	No	0.75	7.75	Medium Aherence	medium/high	Rarely	Uncertain	Possible	Never	1 or 2	Never	Never	Never	Never	Never	Never	Never	Never	0	No	No	No	No	No
No	0	0	0	0	I can't decide	2	0	1	0	2	1	Monthly	Yes	No	No	No	1	No	No	Yes	No	No	No	Yes	No	No	0.75	6.75	Medium Aherence	medium/high	Rarely	Uncertain	Possible	Monthly/less	3 or 4	Never	Never	Never	Never	Never	Never	Yes, but not within the last year	Yes, but not within the last year	6	No	No	No	No	No
No	0	0	0	0	Never	3	1	0	1	4	6	Monthly	No	No	No	No	0	No	No	No	No	No	No	No	No	No	1	7	Medium Aherence	medium/high	Never	A lot	Easy	Monthly/less	1 or 2	Never	Never	Never	Never	Never	Never	Never	Never	1	No	No	No	No	No
No	0	0	0	0	Less likely	2	0	1	0	2	1	Every 3-5 months	No	No	No	No	1	No	No	No	No	No	No	Yes	No	No	0.75	7.75	Medium Aherence	medium/high	Rarely	Some	Possible	Never	1 or 2	Never	Never	Never	Never	Never	Never	Never	Never	0	No	No	No	No	No
No	0	0	0	0	Never	1	1	0	0	1	1	Every 3-5 months	No	No	No	No	1	No	No	No	No	No	No	Yes	No	No	0.75	7.75	Medium Aherence	medium/high	Rarely	Uncertain	Difficult	Never	1 or 2	Never	Never	Never	Never	Never	Never	Never	Never	0	No	No	No	No	No
No	0	0	0	0	Never	1	1	0	0	4	4	Monthly	No	No	No	No	1	No	Yes	No	No	No	No	Yes	No	Yes	0.5	6.5	Medium Aherence	medium/high	Sometimes	Some	Easy	Never	1 or 2	Never	Never	Never	Never	Never	Never	Never	Never	0	No	No	No	No	No
No	0	0	0	0	I can't decide	1	1	0	0	1	4	Every 3-5 months	No	No	No	No	1	No	No	No	No	No	No	Yes	No	No	0.75	7.75	Medium Aherence	medium/high	Rarely	Uncertain	Difficult	Never	1 or 2	Never	Never	Never	Never	Never	Never	Never	Never	0	No	No	No	No	Yes
No	0	0	0	0	Never	1	1	0	0	2	3	Every 3-5 months	No	No	No	No	0	No	No	No	No	No	No	No	No	No	1	7	Medium Aherence	medium/high	Never	A lot	Very easy	Never	1 or 2	Never	Never	Never	Never	Never	Never	Never	Never	0	No	No	No	No	No
No	0	0	0	0	I can't decide	1	1	0	0	1	1	Every 6 or more months	No	No	No	No	0	No	No	No	No	No	No	No	No	No	0.75	6.75	Medium Aherence	medium/high	Rarely	None	Possible	2 to 4 times a month	3 or 4	less than monthly	Never	Never	Never	Never	Never	Never	Never	4	No	No	No	yes	No
No	0	0	0	0	Never	3	1	0	1	2	6	Monthly	Yes	Yes	Yes	Yes	1	Yes	Yes	Yes	Yes	Yes	Yes	Yes	Yes	Yes	0.5	1.5	Low adherence	Poor	Sometimes	Some	Possible	Never	1 or 2	Never	Never	Never	Never	Never	Never	Never	Never	0	No	No	No	No	No
[truncated: 148 more rows]
[truncated: 130 more columns]
